# Supplementary material for: Factors related to white blood cell elevation in acute type A aortic dissection
Source: PLoS One. 2020 Feb 6;15(2):e0228954. doi: 10.1371/journal.pone.0228954 (PMC7004339; doi:10.1371/journal.pone.0228954)
Supplement: S1 File — (XLS) [file pone.0228954.s001.xls]

## Sheet: supporting information file
																																									1:ascending, 2:diaphragm, 3:abdominal aorta, 4;iliac artery	1:thrombosed, 2:partially patent, 3:completely patent			1: survived, 0: dead,	(months)	1: no aortic events 0: with aortic event	(months)
study ID	age	male	Marfan	bicuspid	chest/back pain	syncope	abdominal pain	preoperative CPR	shock	tamponade	DeBakey class I	DeBakey class II	coronay ischemia	mesenteric ischemia	kidney ischemia	limb ischemia	brain ischemia	aortic insufficiency	smoking	dyslipidemia	hypertension	diabetes	copd	IHD	CHD	prior cardiac surgery	hemodialysis	eGFR2	cre	wbc	Hemoglobin	Hematocrit	platelet	albmine	billirubin	AST	ALT	D dimer	PT-INR	APTT	classification of distal extent of dissection	classification of false lumen patency	in-hospital mortality	30 days mortality	late survival	follow-up period	late aortic event	follow-up period	CABG
1	63	1	0	0	1	0	0	0	0	0	1	0	0	0	0	0	0	0	1	0	1	0	0	0	0	0	0	44.334	1.3	12600	12.3	35.1	19.3	3.6	1	24	13	38.2	1.11	34	3	3	[	0	0	131	0	68	0
2	62	0	0	0	1	0	0	0	0	0	1	0	0	1	1	0	0	0	0	0	1	0	0	0	0	0	0	64.7877	0.7	15070	12.4	36.5	13.3	3.7	1	25	17	164.9	1.07	39.7	4	3	0	0	1	87.5	1	87.5	0
3	66	1	0	0	1	0	0	0	0	0	1	0	0	0	0	0	0	0	0	0	0	0	0	0	0	0	0	74.4067	0.8	12100	13.4	36.6	17	4.1	0.5	25	22	115	1.17	32.2	3	2	0	0	1	133	0	103	0
4	65	0	0	0	1	0	0	0	0	0	1	0	0	0	0	0	0	0	0	0	1	0	0	0	0	0	0	63.915	0.7	11710	13.2	36.5	18.3	3.9	1.3	16	13	1.7	1.06	30.4	3	1	0	0	0	120	0	122	0
5	43	1	0	0	1	1	0	0	0	0	1	0	0	0	0	0	0	0	1	0	1	0	0	0	0	0	0	12.779	4.48	8400	11.6	32.3	12.3	3.3	0.6	19	10	26.7	1.36	30	2	1	0	0	1	87	1	87	0
6	66	1	0	0	1	0	0	0	0	0	1	0	0	0	0	0	0	0	0	1	1	0	0	0	0	0	0	93.3825	0.65	10970	15.1	42.8	21	3.9	0.6	62	45	2.7	0.94	29.2	2	1	0	0	1	86	1	86	0
7	87	0	0	0	1	0	0	0	1	0	1	0	1	0	0	0	0	1	0	0	1	0	0	0	0	0	0	38.5266	1.03	10950	12.8	37.2	11	3.6	1.3	18	10	40.3	1.33	45.7	4	3	0	0	0	20.6	1	20.6	0
8	51	1	0	0	1	0	0	0	0	0	1	0	0	0	0	0	0	1	1	0	1	0	0	0	0	0	0	80.1214	0.8	10500	11.9	30.7	17	4	0.7	34	35	#NULL!	0.94	30.1	4	3	0	0	1	87	1	88	0
9	58	1	0	0	1	0	0	0	0	0	1	0	0	0	0	0	0	0	0	1	1	0	0	0	0	0	0	56.7562	1.06	19500	14.3	42	22	4.2	0.9	24	15	190.6	1.04	29.6	3	2	0	0	1	125	1	125	0
10	66	0	0	0	1	0	0	0	0	0	1	0	0	0	0	0	0	0	0	0	0	0	0	0	0	0	0	91.9526	0.5	12000	12.9	37.4	18	4.2	0.9	36	25	37	1.01	32.6	3	2	0	0	1	84.6	1	84.6	0
11	62	0	0	0	1	0	0	0	1	1	1	0	0	0	0	0	0	0	0	0	1	0	0	0	0	0	1	5.95872	6.2	8230	8.8	27.3	11	3	0.2	27	13	13.9	1.22	30.3	2	3	0	0	1	84.4	1	84.4	0
12	71	0	0	0	1	0	0	0	0	0	1	0	0	0	0	0	0	0	0	0	1	0	0	0	0	0	0	62.3157	0.7	19900	11.9	33.5	11.2	3.9	1.1	25	14	16.9	1.5	33.3	3	3	0	0	1	84.3	1	84.3	0
13	64	0	0	0	1	0	0	0	0	0	1	0	0	0	0	0	0	0	0	0	1	0	0	0	0	0	0	64.2	0.7	14750	13.4	3.3	19.6	4	0.7	73	45	#NULL!	1.01	35.3	4	3	0	0	1	99	0	76	0
14	60	1	0	0	1	0	0	0	0	0	1	0	0	0	0	0	0	0	0	1	0	0	0	0	0	0	0	14.3173	3.7	11760	10.2	28.3	13.4	3.8	0.3	13	8	19.1	1.06	30.4	4	2	0	0	1	83.4	1	83.4	0
15	70	1	0	0	1	1	0	0	1	1	1	0	0	0	0	0	1	0	0	0	1	0	0	0	0	0	0	73.1607	0.8	8200	16	48	17	3.2	0.3	101	135	14.3	1.03	35.4	4	1	0	0	1	83.5	1	83.5	0
16	58	0	0	0	1	0	0	0	0	0	1	0	0	0	0	0	0	0	1	0	0	0	0	0	0	0	0	95.4265	0.5	12100	11.8	34	27.1	3.6	0.3	31	31	1	0.93	28.2	3	1	0	0	1	122	1	122	0
17	59	0	0	0	1	0	0	0	0	0	1	0	0	0	0	0	0	1	0	0	0	0	0	0	0	0	0	94.9595	0.5	8500	12.7	38	24	3.7	0.3	27	32	44.9	1.01	34	4	3	0	0	1	130	1	123	0
18	82	0	0	0	1	0	0	0	1	1	0	1	0	0	0	0	0	0	0	0	1	0	0	0	0	0	0	59.7922	0.7	9300	10	29.1	21.5	3.1	0.6	88	74	6.5	1.14	35.9	2	1	0	0	0	3.2	1	3.2	0
19	83	0	0	0	1	0	0	0	0	0	1	0	0	0	0	0	0	0	0	0	1	0	1	0	0	0	0	86.0989	0.5	12100	11.7	35.2	27.1	4	1.1	19	11	#NULL!	1.12	38.2	2	1	0	0	1	82.5	1	82.5	0
20	49	1	0	0	1	0	0	0	0	0	1	0	0	0	0	0	0	0	0	0	1	0	0	0	0	0	0	63.4915	1	15100	14.4	43	20	4.4	0.9	21	20	15.1	1.09	25.9	4	3	0	0	1	81.1	1	81.1	0
21	62	1	0	1	1	0	0	0	0	0	1	0	0	0	0	0	0	0	1	0	1	1	0	0	0	0	0	87.6694	0.7	9750	13.1	39.6	38	3.2	0.7	64	124	6.7	1.19	34.1	3	2	0	0	1	117	0	96	0
22	55	1	0	0	1	1	0	1	1	0	1	0	1	0	0	0	0	0	0	0	1	0	0	0	0	0	0	55.3393	1.1	18990	15.4	45.5	25.1	4	1	179	247	36.9	1.06	41.2	4	3	0	0	1	122	1	122	1
23	49	1	0	0	1	0	0	0	1	0	0	1	0	0	0	0	0	1	1	0	1	0	0	0	0	0	0	111.024	0.6	12140	12.2	31.9	35.5	4.1	0.8	34	34	1	0.76	33.6	1	1	0	0	1	77.5	1	77.5	0
24	82	0	0	0	1	0	0	0	0	0	1	0	0	0	0	0	0	0	0	0	1	0	0	0	0	0	0	51.6656	0.8	6260	11.7	31.6	9.3	4.2	0.4	20	16	27.8	1.04	32.8	2	1	0	0	1	77.4	1	77.4	0
25	75	1	0	0	1	1	0	0	1	1	1	0	0	0	0	0	0	0	0	0	1	0	0	0	0	0	0	56.19	1	6240	10.4	30.4	14.7	2.6	1.4	39	35	92.5	1.27	39.3	4	3	0	0	0	63	1	63	0
26	69	1	0	0	1	0	0	0	0	0	1	0	0	0	0	0	0	0	1	0	1	0	0	0	0	0	0	57.5509	1	10950	13.5	39.7	19	4.1	2.2	17	24	48.9	1.13	26.1	3	1	1	1	0	0.3	1	0.3	0
27	68	0	0	0	1	0	0	0	0	0	1	0	0	0	0	0	0	0	0	0	1	0	0	0	0	0	0	63.0927	0.7	9750	11.8	34.3	17.7	3.6	0.8	24	15	4.2	1.1	32.5	4	3	0	0	1	76.2	1	76.2	0
28	71	1	0	0	1	0	0	0	0	0	0	1	0	0	0	0	0	0	1	1	1	0	0	0	0	0	0	64.0544	0.9	6520	11.8	33	19	4.4	0.6	21	15	#NULL!	0.96	34.4	1	2	0	0	1	76.2	1	76.2	0
29	72	1	0	0	1	1	0	0	1	1	1	0	0	0	0	0	0	0	0	1	1	0	0	1	0	0	0	46.5718	1.2	16890	15.3	42.9	22.3	3.7	0.8	25	27	73.5	1.07	39.7	4	3	0	0	1	76.1	1	76.1	0
30	41	1	0	0	1	0	0	0	0	0	1	0	0	0	0	0	0	0	1	0	1	0	0	0	0	0	0	116.852	0.6	18300	13	36.1	17	3.7	0.6	22	28	22.2	1.06	29.9	2	3	0	0	1	94	0	59.1	0
31	47	1	0	0	1	0	0	0	0	0	1	0	0	0	1	0	0	0	1	0	1	0	0	0	0	0	0	48.2232	1.3	18760	14.5	40.1	12.1	4	0.8	21	18	322	2.07	56.4	3	2	0	0	1	75.2	1	75.2	0
32	68	1	0	0	1	1	0	0	1	1	1	0	0	0	0	0	1	0	0	0	0	0	0	0	0	0	0	47.3421	1.2	12830	11.6	33.2	6.9	3	1.5	1350	2350	31.7	1.65	44	2	2	0	0	1	75.1	1	75.1	0
33	61	0	0	0	1	0	0	1	1	1	1	0	0	0	0	0	0	0	0	0	1	0	0	0	0	0	0	44.0612	1	10600	10.6	30.3	19.1	2.7	0.7	230	130	184	1.22	35.1	4	3	1	1	0	0.1	1	0.1	1
34	61	1	0	0	1	0	0	0	0	0	1	0	0	0	0	0	0	0	1	0	1	0	0	0	0	0	0	44.7464	1.3	16790	13.4	37	17.2	4.1	1	19	15	#NULL!	1.43	38.8	4	2	0	0	1	105	0	58	0
35	78	1	0	0	0	1	0	0	1	1	0	1	0	0	0	0	1	0	1	0	1	0	0	0	0	0	0	70.9235	0.8	9780	12	33.7	16.7	2.9	0.5	21	15	7.7	1.16	34	1	1	0	0	1	74.3	1	74.3	0
36	65	0	0	0	1	1	0	1	1	1	1	0	1	0	0	0	1	0	0	0	1	0	0	0	0	0	0	35.4418	1.2	7620	10.4	30.3	14	3.3	0.3	24	15	43.3	1.1	51.6	3	3	1	0	0	4.2	1	4.2	0
37	56	0	0	0	1	1	1	0	1	1	1	0	0	0	0	0	0	0	0	1	1	0	0	0	0	0	0	40.6848	1.1	22810	13.4	40.9	29.6	3.3	0.6	26	30	17.8	1.55	37	4	3	0	0	1	73.5	1	73.5	0
38	71	1	0	0	1	0	0	0	0	0	1	0	0	0	0	0	0	0	0	0	1	0	0	0	0	1	0	64.0544	0.9	10340	13.9	38.5	17.6	4.2	1.2	22	18	19.3	2.4	38	4	3	0	0	1	113	1	113	0
39	78	0	0	0	1	0	0	0	0	0	1	0	0	0	0	1	0	0	0	0	0	0	0	0	0	0	0	71.7989	0.6	6680	10.7	31.5	15.9	3.4	0.3	23	14	#NULL!	3.5	61.6	3	3	0	0	1	73.1	1	73.1	0
40	36	1	0	0	1	0	0	0	0	0	1	0	0	0	0	1	0	0	0	0	1	0	0	0	0	0	0	121.296	0.6	12430	13.5	37.1	10.1	4.3	0.6	53	31	#NULL!	1.09	23.3	3	2	0	0	1	94	1	94	0
41	57	0	0	0	1	0	0	0	0	0	1	0	0	0	0	0	0	0	1	0	1	1	0	0	0	0	0	28.8314	1.5	14800	12.7	35.7	15.1	3.1	0.6	97	75	259.7	1.49	41.6	4	2	0	0	1	72	1	72	0
42	65	0	0	0	1	0	0	0	0	0	1	0	1	0	0	1	0	0	0	0	1	0	0	0	0	0	0	75.6559	0.6	7520	8	25.4	14.3	2.5	0.6	54	52	#NULL!	1.04	30.5	3	3	0	0	1	114	1	114	0
43	34	1	0	0	1	0	0	0	0	0	1	0	0	1	1	1	0	0	1	0	1	0	0	0	0	0	0	42.1658	1.6	22560	17.4	47.4	23.7	3.9	0.7	18	18	12.2	1.04	28	3	3	1	1	0	0.3	1	0.3	0
44	70	0	0	0	1	0	0	0	0	0	1	0	0	1	1	0	0	0	1	0	1	0	1	0	0	0	0	29.3116	1.4	8970	12.2	35.6	9.8	4.1	1	53	21	125.3	1.12	39.7	4	2	0	0	0	12	1	12	0
45	75	1	0	0	1	0	0	0	1	1	1	0	0	0	0	0	0	0	0	0	1	0	0	0	0	0	0	46.0294	1.2	11500	12.8	36.8	19.8	3.4	0.7	62	33	12.1	1.34	32.8	3	1	0	0	1	71.2	1	71.2	0
46	52	0	0	0	1	0	0	0	0	0	1	0	0	0	0	0	0	0	0	0	0	0	0	0	0	0	0	51.7621	0.9	9950	12.6	37.1	24.6	4.1	1.1	30	22	30	1.24	54.7	3	3	0	0	1	71.1	1	71.1	0
47	51	0	0	0	0	1	0	0	1	1	1	0	0	1	1	0	1	0	0	0	0	0	0	0	0	0	0	52.0514	0.9	21080	13.7	41	20.8	3.5	0.6	24	14	#NULL!	1.66	50.4	4	2	0	0	1	70.4	1	70.4	0
48	50	1	0	0	1	0	0	0	0	0	1	0	0	0	0	0	0	0	0	1	1	0	0	0	0	0	0	63.1244	1	13410	14.4	40.7	24.7	4	0.8	24	28	121	1.2	43.3	4	2	0	0	1	70.2	1	70.2	0
49	48	0	0	0	1	1	0	0	1	1	1	0	0	0	1	0	0	0	1	0	1	1	0	0	0	0	0	42.5252	1.1	14060	12.1	36.7	11.3	3.1	0.9	89	26	392	1.9	62.2	4	2	0	0	1	69.9	1	69.9	0
50	37	1	0	0	1	0	0	0	0	0	1	0	0	0	0	1	0	0	1	0	1	0	0	0	0	0	0	51.6504	1.3	7790	12.3	34.2	28	2.8	0.4	23	19	132	1.07	40.4	3	2	0	0	1	69.1	0	21	0
51	62	0	0	0	1	0	0	0	0	0	0	1	0	0	0	0	0	0	0	0	1	0	0	0	0	0	1	3.09002	11.3	9690	9.4	28.4	19.1	2.5	0.2	443	259	13.7	1.25	28.5	1	1	0	0	1	114	1	114	0
52	37	1	0	0	1	0	0	0	0	0	1	0	0	0	0	0	0	0	0	0	1	0	0	0	0	0	0	77.2301	0.9	19540	13.1	38	26.8	4.1	0.9	23	27	38.5	1.24	34.4	4	2	0	0	1	85	0	83.1	0
53	85	1	0	0	1	0	0	0	1	1	1	0	0	0	0	0	0	0	0	0	1	0	0	0	0	0	0	44.4052	1.2	9920	10.4	30.8	24.5	3.1	0.7	15	9	68.3	1.19	54.1	3	3	0	0	1	68.1	1	68.1	0
54	61	1	0	0	0	0	1	0	0	0	1	0	0	0	0	1	0	0	1	0	1	0	0	0	0	0	0	53.7191	1.1	30860	14.1	39.1	25.4	4	0.6	24	36	43	1.15	34	4	3	0	0	1	107	1	107	0
55	83	0	0	0	1	0	0	0	1	1	0	1	0	0	0	0	0	0	0	0	1	0	0	0	0	0	0	30.2703	1.3	15300	10.9	33.3	27.5	2.6	1.1	717	384	11.2	3.36	38.3	1	3	0	0	1	67.8	1	67.8	0
56	58	0	0	0	1	0	0	0	1	1	1	0	0	0	0	0	0	0	0	0	1	0	0	0	0	0	0	95.4265	0.5	10400	10.9	32.3	19.2	4.1	0.6	65	46	105.1	1.32	37.2	4	2	0	0	1	104	1	104	0
57	80	0	0	0	1	0	0	0	0	0	0	1	0	0	0	0	0	0	0	1	1	0	0	0	0	0	0	33.3914	1.2	10380	12.5	36.4	16.8	3.6	0.5	30	9	5.9	1.22	34	1	3	0	0	1	66.2	1	66.2	0
58	71	0	0	0	1	0	0	0	0	0	0	1	0	0	0	0	0	0	0	1	1	0	0	0	0	0	0	90.0455	0.5	15480	13.2	35.7	27	4.1	0.8	50	41	25	1.03	30.2	2	3	0	0	1	66.1	1	66.1	0
59	54	1	0	0	1	0	0	0	0	0	1	0	0	0	0	0	0	0	1	1	1	0	0	0	0	0	0	78.8178	0.8	18790	14	40	21.7	4.1	0.4	29	27	18.1	1.14	28.3	4	2	0	0	1	65.5	1	65.5	0
60	65	1	0	0	1	0	0	0	0	0	1	0	0	0	0	1	0	0	1	0	1	0	0	0	0	0	0	74.7335	0.8	21700	13.4	38.8	23.1	3.9	0.7	34	18	104.1	1.12	33.4	4	3	0	0	1	65.5	1	65.5	0
61	79	0	0	0	0	0	0	0	0	0	1	0	0	0	0	1	0	0	0	0	1	0	0	0	0	0	0	45.9077	0.9	8790	12	34.8	15.8	3.8	0.6	22	14	155.1	1.08	34	4	2	0	0	1	64.9	1	64.9	0
62	66	1	0	0	1	0	0	0	0	0	1	0	0	0	1	0	0	1	0	0	1	0	0	0	0	0	0	65.4111	0.9	6420	16	46.2	21.7	4.1	0.4	28	21	45.8	1.05	34	4	3	0	0	1	64.4	1	99	0
63	55	1	0	0	1	0	0	0	0	0	1	0	0	0	0	0	0	0	0	1	1	0	0	0	0	0	0	55.3393	1.1	16530	14.2	39.1	13.2	4	1	46	70	495	1.25	47.8	4	2	0	0	1	64	0	12	0
64	74	1	0	0	1	1	0	0	0	0	1	0	0	0	0	0	0	0	1	1	0	0	0	0	0	0	0	63.2981	0.9	13800	13	35.7	14.8	3.9	0.6	77	47	266	0.95	36.5	4	3	0	0	1	63.8	1	87	0
65	69	1	0	0	1	1	0	1	1	1	1	0	0	0	0	0	1	0	0	0	1	0	0	0	0	0	0	73.4635	0.8	5850	12.5	34.8	11.1	4.2	0.8	27	14	315	1.07	34	4	1	1	1	0	0.1	1	0.1	0
66	69	0	0	0	1	0	0	0	0	0	1	0	0	0	0	0	0	1	1	0	0	0	1	0	0	0	0	90.7869	0.5	20540	10	27.5	19	3.8	1.2	25	21	54.6	0.89	33.4	4	3	0	0	1	63	1	63	0
67	69	1	0	0	1	0	0	0	0	0	1	0	0	0	0	0	0	0	0	0	1	1	0	0	0	0	0	85.0188	0.7	13670	9.4	26.5	21.5	3.5	0.7	16	9	187.2	0.98	32.3	4	2	0	0	1	95	1	95	0
68	72	1	0	1	1	0	0	1	1	1	0	1	0	0	0	0	0	0	0	0	1	0	0	0	0	0	0	99.4145	0.6	8360	10.8	31.5	18.3	3.7	1.4	33	12	3.3	0.9	35.8	1	3	0	0	0	8.2	1	8.2	0
69	62	1	0	0	1	0	0	0	0	0	1	0	0	0	0	1	0	0	1	0	1	0	0	0	0	0	0	19.2395	2.8	15900	10.3	30	12.4	4.1	1.5	537	186	8.8	1.08	45.8	4	3	0	0	0	11.3	1	11.3	0
70	63	0	0	0	1	0	0	0	0	0	1	0	0	0	0	0	0	0	0	0	1	0	0	0	0	0	0	64.4909	0.7	15130	13.1	38	13.1	4.6	0.7	27	25	26.5	0.9	27.7	4	3	0	0	1	110	0	30.8	0
71	58	1	0	0	1	0	0	0	0	0	1	0	0	0	0	0	0	0	1	0	1	1	0	0	0	0	0	67.8823	0.9	11840	14.2	39	14.1	4.1	1	22	21	1.5	1.1	39.4	3	1	0	0	1	106	0	2	0
72	48	0	0	0	1	1	0	0	1	1	1	0	0	0	0	0	0	0	0	0	1	0	0	0	0	0	0	38.6639	1.2	24310	11.8	33.1	31.2	4.1	0.7	617	304	#NULL!	1.12	128.9	2	3	0	0	1	99	1	99	0
73	75	0	0	0	1	1	0	0	0	0	0	1	0	0	0	0	0	0	0	0	1	0	0	0	0	0	0	31.1637	1.3	11720	9.9	28.9	18.4	3.8	0.8	301	330	11.5	0.98	37.4	2	1	0	0	1	86	1	86	0
74	76	0	0	0	1	1	0	0	0	0	1	0	0	0	0	0	1	0	0	0	0	0	0	0	0	0	0	52.8047	0.8	10790	11.1	32.8	9.6	3.7	0.5	24	15	442	1.12	43.8	2	2	0	0	1	53	1	57	0
75	57	1	0	0	0	0	1	0	0	0	1	0	0	0	0	1	0	0	0	0	1	0	0	0	0	0	0	49.8014	1.2	9080	11.9	35.6	15.4	4.1	0.6	16	12	118	1.05	44.3	4	3	0	0	1	60.7	1	60.7	0
76	67	0	0	0	0	1	0	0	1	1	0	1	0	0	0	0	1	0	0	1	1	0	0	0	1	0	0	32.1891	1.3	7270	12.2	38.7	21.9	3.6	#NULL!	336	140	#NULL!	1.12	29.1	1	2	0	0	1	95	1	95	0
77	61	0	0	0	1	0	0	0	0	0	1	0	0	1	1	0	0	0	0	0	1	0	0	0	0	0	0	65.0907	0.7	15220	11.1	31.6	31.8	4.4	0.7	31	18	60.9	1.02	83.2	3	1	0	0	1	60.3	1	60.3	0
78	50	1	0	0	1	0	0	0	1	1	1	0	0	0	1	0	0	0	0	0	0	0	0	0	0	0	0	63.1244	1	20150	13	36.2	28.4	3.6	0.8	21	15	30.6	1	82.2	3	1	0	0	1	107	1	107	0
79	72	0	0	0	1	0	0	0	0	0	0	1	0	0	0	0	0	0	0	0	1	0	0	0	1	0	0	62.0661	0.7	12920	10.6	30.2	23.7	3.5	0.4	16	13	1.7	0.89	29.6	1	1	0	0	1	60.2	1	60.2	0
80	54	0	0	0	1	0	0	0	0	0	1	0	0	0	0	0	0	0	0	0	1	0	0	0	0	0	0	79.7906	0.6	8590	12.4	35.9	21.8	3.8	0.6	16	12	#NULL!	0.95	36.6	4	3	0	0	1	60.2	1	60.2	0
81	47	1	0	0	1	1	0	0	1	1	1	0	0	0	0	0	1	0	0	0	1	0	0	0	1	0	0	94.9232	0.7	14900	11.4	30.8	18.9	2.7	1.9	82	118	3.9	1.12	32.8	4	3	0	0	1	107	1	107	0
82	63	0	0	0	1	0	1	0	1	1	1	0	0	0	1	0	0	0	0	0	0	0	0	0	0	0	0	22.9492	1.8	22910	11.9	35.4	14.2	3.6	0.5	201	176	674	1.17	36.3	3	1	0	0	1	59.6	1	59.6	0
83	72	1	0	0	1	0	0	0	0	0	0	1	0	0	0	0	0	0	1	0	1	0	0	0	1	0	0	46.5718	1.2	22360	16.3	47.8	41.3	4	0.7	30	22	#NULL!	1.06	36.6	1	2	0	0	1	59.4	1	59.4	0
84	80	1	0	0	1	0	0	0	0	0	1	0	0	0	0	1	0	0	0	0	0	0	0	0	0	0	0	81.485	0.7	10060	10.9	31.6	21.4	3.5	0.4	34	28	76.3	1.01	34.7	3	3	0	0	1	101	1	101	0
85	82	0	0	0	1	0	0	0	0	0	1	0	0	0	0	0	0	1	1	0	1	0	0	1	0	0	0	43.8	0.9	18580	8.8	26.5	25.1	3.1	0.3	59	34	#NULL!	0.97	29.1	2	1	0	0	1	59.2	1	59.2	0
86	36	1	0	0	1	0	0	0	0	0	1	0	1	0	1	1	0	0	0	0	1	0	0	0	0	0	0	77.8398	0.9	21390	13.2	38.9	22.7	4.2	0.6	17	15	6.4	0.92	29	4	3	0	0	1	104	1	104	1
87	46	1	0	0	1	0	0	0	0	0	1	0	0	0	0	1	0	0	0	1	0	0	0	0	0	0	0	82.5296	0.8	8300	13.9	41	20.2	4	0.5	21	28	14.9	1	37.7	4	3	0	0	1	81	1	53	0
88	63	0	0	1	1	1	0	1	1	1	1	0	0	0	0	0	1	0	1	0	1	0	0	0	0	0	0	44.1	0.99	7980	6.7	21.4	1.2	1.4	0.16	260	196	90.1	3.33	200	2	1	1	1	0	0.2	1	0.2	0
89	49	0	0	0	1	0	0	0	0	0	1	0	0	0	0	0	0	0	0	0	1	0	0	0	1	0	0	46.9202	1	14100	12.5	37.4	19.1	3.7	0.7	51	39	#NULL!	0.96	32.6	4	2	0	0	1	97	1	85	0
90	80	1	0	0	1	0	0	0	0	0	1	0	0	0	0	0	0	0	0	0	1	0	1	0	0	0	0	61.8976	0.9	12700	12.1	35.9	11.2	3.4	0.9	26	13	620	1.19	43.9	3	3	0	0	1	80	1	65	0
91	75	1	0	0	1	0	0	0	0	0	1	0	0	0	0	0	0	0	1	0	1	1	0	0	0	0	0	56.19	1	13700	15	44.4	19.3	4.2	0.8	24	15	#NULL!	1.85	35.5	3	3	0	0	1	55	1	55	0
92	68	0	0	0	1	0	0	0	0	0	1	0	0	0	0	0	0	0	0	0	1	0	0	0	0	0	0	63.0927	0.7	12920	12.1	36.8	21.6	4	0.5	22	18	3.2	0.89	34	3	1	0	0	1	54.4	1	66	0
93	85	0	0	0	1	0	0	0	0	0	1	0	0	0	0	0	0	0	0	0	1	0	0	0	0	0	0	85.5125	0.5	13040	10.4	32.1	25.5	3.4	0.7	17	9	#NULL!	0.99	44.4	3	2	0	0	0	72	0	25	0
94	74	0	0	0	1	0	0	0	0	0	1	0	0	0	0	0	0	0	0	0	0	0	0	0	0	0	0	72.8919	0.6	9911	11.8	34.7	19	3.9	1.1	55	42	5	0.97	32.1	2	1	0	0	1	52.9	1	69	0
95	51	1	0	0	1	0	0	0	0	0	1	0	0	0	1	1	0	0	0	0	1	0	0	0	1	0	0	56.5517	1.1	13300	12.8	38.8	17.7	3.8	0.6	20	22	25.4	1.03	33	3	3	0	0	1	77	1	77	0
96	61	0	1	0	1	0	0	0	0	0	1	0	0	0	0	0	0	0	0	1	1	0	0	0	0	0	0	94.0553	0.5	18500	12.3	36.3	24.7	4.1	0.4	25	21	4.2	0.83	31.2	4	3	0	0	0	71.5	0	70	0
97	67	0	0	0	1	0	0	0	0	0	1	0	0	0	0	0	0	0	0	1	1	0	0	0	0	0	0	75.0007	0.6	14080	13.1	38.2	23.3	4	0.5	21	21	1.3	0.88	32.1	3	1	0	0	1	95	0	4	0
98	82	0	0	0	1	1	0	0	0	0	1	0	0	0	1	0	0	0	0	0	0	0	0	0	0	0	0	17.0833	2.2	16600	11.6	36.7	9	3.6	0.7	34	23	162.5	1.05	39.9	4	3	0	0	1	80	1	80	0
99	68	1	0	0	1	0	0	0	0	0	1	0	0	1	1	0	0	0	0	0	0	0	0	0	0	0	0	52.0701	1.1	7990	12.5	39	14.7	4.4	1.5	25	16	11.2	0.92	26.2	3	1	0	0	1	96	1	96	0
100	71	1	0	0	1	1	0	0	0	0	1	0	0	0	0	0	1	0	0	1	1	0	0	1	0	0	0	99.8144	0.6	11830	13.9	39.9	11.7	3.6	1.08	40	72	25.6	0.97	32.5	2	3	0	0	1	50.8	1	50.8	0
101	66	1	0	0	1	0	0	0	1	1	0	1	0	0	0	0	0	0	1	0	1	0	0	0	0	0	0	76.4964	0.78	13540	9	26.2	21.1	4	1.82	404	146	#NULL!	1.07	37.3	1	2	0	0	1	50.6	1	50.6	0
102	61	0	0	0	1	0	0	0	0	0	1	0	1	0	0	1	0	0	0	0	1	0	0	0	0	0	0	98.8	0.5	10910	11.6	35.1	17.4	4	0.5	18	14	25.5	1	33.7	3	3	0	0	1	99	1	99	1
103	68	1	0	0	1	0	0	0	0	0	1	0	0	0	0	0	0	0	0	0	1	0	0	0	0	0	0	30.8	1.8	9420	9.8	32.9	6.9	3.4	0.8	722	251	641	1.37	59	3	2	0	0	0	8	0	8	0
104	66	0	0	0	1	0	0	0	0	0	1	0	0	0	0	0	0	0	0	0	0	0	0	0	0	0	0	71.4	0.6	7270	10.3	31.7	19.3	3.5	0.7	25	23	#NULL!	0.96	34	1	1	0	0	1	49.9	1	49.9	0
105	59	1	0	0	1	0	0	0	0	0	1	0	0	1	0	0	0	0	0	1	0	0	0	0	0	0	0	79	0.8	16560	14.2	43	16.9	4	1.1	22	20	545.6	1.32	51.7	4	2	1	1	0	0.2	1	0.2	0
106	84	0	0	0	0	1	0	0	1	1	0	1	0	0	0	0	0	0	0	1	1	0	0	0	0	0	0	49.9	0.8	15140	10.1	31.8	12.3	3.1	0.7	226	58	#NULL!	1.12	46	1	2	0	0	1	49.6	1	49.6	0
107	75	0	0	0	1	0	0	0	0	0	1	0	0	0	0	0	0	0	0	0	1	0	0	0	1	0	0	97.1	0.5	15480	11.1	32.9	24.8	7.2	3.9	13	9	2	1.11	36.4	2	1	0	0	1	49.2	1	49.2	0
108	75	0	0	0	0	1	0	0	1	1	0	1	0	0	0	0	0	0	1	0	0	0	0	0	0	0	0	49.6	0.9	14000	11.3	35.1	26.4	3.6	0.4	26	10	40.9	1.06	32.4	1	2	0	0	1	53	1	53	0
109	71	0	0	0	1	0	0	0	0	0	1	0	1	0	0	0	0	0	0	0	0	0	0	0	0	0	0	34.9	1.2	8980	10.2	30.9	13.2	3.7	0.5	26	15	192.6	1.08	29.1	3	2	0	0	1	97	1	97	1
110	51	1	0	0	1	0	0	0	0	0	1	0	0	0	0	0	0	0	0	1	1	0	0	0	0	0	0	50	1.2	15760	12.4	36.3	20.8	4.1	0.5	21	7	88.1	1.02	35.2	4	3	0	0	1	96.5	1	96.5	0
111	50	1	0	0	1	0	0	0	0	0	1	0	0	0	0	0	0	0	1	1	1	0	1	0	1	0	0	79.5	0.8	18280	13.8	42.4	31.2	4.1	0.5	56	87	17.3	1.01	31.8	4	3	0	0	1	94	1	94	0
112	75	1	0	0	1	1	0	0	1	1	1	0	0	0	0	0	0	0	0	1	0	0	0	0	0	0	0	100.1	0.6	11880	13.1	38.1	11	4.1	0.8	22	12	53.4	4	200	3	1	0	0	1	88	1	88	0
113	64	0	0	0	1	0	0	0	0	0	1	0	0	0	0	0	0	0	0	0	0	0	0	0	0	0	0	80.5	0.6	14580	11	31.6	24.6	3.7	0.7	20	19	24.5	1.17	66	4	3	0	0	1	47	1	47	0
114	71	1	0	0	1	0	0	0	0	0	1	0	0	0	0	0	0	0	0	0	0	0	0	0	0	1	0	59	0.97	9670	13.3	41.1	19.4	4.1	0.5	27	19	15.8	2.49	37.2	4	2	0	0	1	94	1	94	0
115	42	1	0	0	1	0	0	0	0	0	1	0	0	0	0	0	0	0	1	1	1	0	0	0	0	0	0	71	0.9	18040	15.5	45.8	24.4	4.5	1.8	48	54	25.2	1.17	30.1	4	3	0	0	1	71.5	1	71.5	0
116	77	0	0	0	1	0	0	0	1	1	1	0	0	0	0	0	0	0	1	1	1	0	0	0	0	0	0	45.1481	0.92	11380	9.7	28.1	20.1	#NULL!	0.98	254	90	#NULL!	1.2	66.8	3	2	0	0	1	46.5	1	46.5	0
117	48	1	0	0	1	0	0	0	0	0	1	0	0	0	0	0	0	0	0	1	0	0	0	0	0	0	0	111.683	0.6	8730	13	39.1	20.1	4.5	1	33	39	22.4	0.99	32.8	2	3	0	0	1	46.2	1	46.2	0
118	58	1	0	0	1	0	0	0	0	0	1	0	1	0	0	0	0	0	0	1	1	0	0	0	0	0	0	45	1.3	9220	11.4	33.9	21	2.9	0.5	57	67	5.1	1.12	32.4	4	3	0	0	1	94	1	94	1
119	68	0	0	0	0	1	0	0	0	0	1	0	0	0	0	0	1	0	0	0	0	0	0	0	0	0	0	82.1	0.6	8650	10.9	31.2	20.1	3.5	0.6	16	10	20.5	1.11	38.5	2	3	0	0	1	44.4	1	44.4	0
120	83	0	0	0	0	1	0	0	1	1	0	1	0	0	0	0	0	0	0	0	0	0	0	0	0	0	0	36.3	1.1	11110	12.8	38.3	16.3	3.1	0.8	356	213	102.8	1.14	33.9	1	1	0	0	0	58	0	58	0
121	74	1	0	0	1	0	0	0	1	1	0	1	1	0	0	0	0	1	0	1	1	0	1	0	0	0	0	48.9	1.1	10120	18.3	52.8	14.8	4.1	2.6	67	45	3.5	1.37	37.6	1	3	0	0	1	62	1	62	1
122	70	0	0	0	1	0	0	0	0	0	1	0	0	0	0	1	0	0	0	0	0	0	0	0	0	0	0	48.1	0.9	5740	11.4	34.1	6.7	2.8	1	59	42	67.9	1.15	51.3	4	3	1	1	0	0.9	1	0.9	0
123	39	1	0	1	1	0	0	0	0	0	1	0	0	0	0	0	0	0	0	1	1	0	0	0	0	0	0	64.3	1.1	17270	15.2	44	25.2	4.2	1.3	23	37	21.6	1.1	52	4	3	0	0	1	58	1	58	0
124	73	0	0	0	1	0	0	0	0	0	1	0	0	0	0	0	0	0	0	0	0	0	0	0	0	0	0	78.9	0.6	17080	9.9	29	15.9	3.6	0.5	244	121	6.8	1.01	32.3	2	3	0	0	0	68	0	68	0
125	63	1	0	0	1	0	0	0	0	0	1	0	0	0	0	1	0	0	1	1	1	0	0	0	0	0	0	83.4	0.7	18000	15.2	44.2	28.9	4.1	0.9	26	24	41.9	1.12	38.2	4	3	0	0	1	79	1	79	0
126	68	1	0	0	1	0	0	0	1	1	1	0	0	0	0	0	0	0	0	1	0	0	0	0	0	0	0	45.3	1.3	18130	10.7	31.8	29.6	3.8	0.3	25	22	7.9	1	29.1	3	1	0	0	1	67	1	67	0
127	72	0	0	0	1	0	0	0	0	0	1	0	0	0	0	0	0	0	0	0	0	0	0	0	0	0	0	79.2	0.56	13590	10.9	32.9	29.4	4.2	0.59	20	13	#NULL!	1.08	41.1	2	1	0	0	1	71	1	71	0
128	54	0	0	0	1	0	0	0	0	0	1	0	0	0	0	0	0	0	1	1	1	0	0	0	0	0	0	68.5	0.7	20190	12.1	36.6	18.7	6.2	1.2	19	13	112.4	1.1	42.9	4	3	0	0	1	67	1	67	0
129	67	1	0	0	1	0	0	0	0	0	1	0	0	0	0	0	0	0	1	1	1	0	0	0	0	0	0	83.1	0.7	14820	14.6	42.3	32.5	4.6	1.1	25	21	1.6	0.95	28.7	2	1	0	0	1	41.7	1	41.7	0
130	63	0	0	0	1	1	1	0	0	0	1	0	0	1	0	1	1	0	0	0	1	0	0	0	0	0	0	54.2	0.8	13880	13.2	37.7	18.4	3.7	1.3	37	20	83.4	1.09	42.5	4	3	0	0	1	88	0	87	0
131	69	1	0	0	1	0	0	0	1	1	1	0	0	0	1	0	0	0	1	0	0	0	0	0	0	0	0	20.1	2.62	15630	14.1	43	15.4	4	2.71	58	56	6.7	1.03	34.6	4	3	0	0	1	67	1	67	0
132	65	1	0	0	1	1	0	1	1	0	1	0	1	0	1	1	1	0	0	0	0	0	0	0	1	0	0	62.6	0.94	11070	11.2	37.9	10.2	2.3	0.26	173	148	#NULL!	1.69	200	4	2	1	1	0	0.2	1	0.2	1
133	63	1	0	0	1	0	0	0	1	1	1	0	0	0	0	1	0	0	1	0	1	0	0	0	0	0	0	13.8	3.79	13730	12.2	38.3	32.1	3.7	0.41	64	57	20.1	1.13	34	3	3	0	0	1	41.3	1	41.3	0
134	32	1	1	0	1	0	0	0	0	0	1	0	1	0	0	0	1	0	0	0	0	0	0	0	0	0	0	88	0.83	8380	14.9	44	24.6	4.6	1.05	24	20	2	0.94	32.4	2	3	0	0	1	68	1	68	0
135	46	1	0	0	1	0	0	0	1	1	1	0	0	0	0	0	0	0	0	0	1	0	0	1	0	0	0	66.1	0.98	12750	13	37.8	21.3	3.5	0.81	20	17	33	1.15	39.6	4	3	0	0	1	64	0	2.5	0
136	78	1	0	0	1	0	0	0	0	0	1	0	0	0	0	0	0	0	0	0	0	0	0	0	0	0	0	49.6	1.11	8120	13.1	40	22.5	3.9	0.6	25	15	4.4	1.13	105	2	1	0	0	1	52	1	52	0
137	63	1	0	0	0	1	0	0	1	1	1	0	0	0	0	0	1	0	0	1	1	0	0	0	0	0	0	49.3	1.18	14850	13.4	39.8	19.4	3.5	0.43	327	83	19.5	0.94	31.7	2	2	0	0	1	62	1	62	0
138	72	0	0	0	0	1	0	0	1	1	1	0	0	0	0	0	0	0	0	0	1	0	0	0	0	0	0	391	0.13	15860	9.4	32.5	20.6	3.2	0.54	61	30	77.2	1.28	44.5	4	3	0	0	1	64	1	64	0
139	49	0	0	0	1	0	0	0	0	0	1	0	0	0	0	0	0	0	0	0	1	0	0	0	0	0	0	92.1	0.54	10470	10.8	31.9	18.5	3.9	0.64	21	14	28.7	0.97	34.1	4	3	0	0	1	63	1	63	0
140	74	0	0	0	0	0	1	0	0	0	1	0	0	0	0	0	0	0	0	0	1	1	0	0	0	0	0	52.5	0.81	10550	11.2	33.7	17.8	2.9	0.85	15	9	8.1	62	1.19	2	3	0	0	1	49	1	49	0
141	67	0	0	0	1	0	0	0	0	0	1	0	0	0	1	0	0	0	0	0	0	0	0	0	0	0	0	73.7	0.61	7670	9.1	28.3	17.2	2.8	0.48	19	12	24.8	1.11	32.2	4	3	0	0	1	87	0	55	0
142	55	1	0	0	1	1	0	1	1	1	1	0	0	0	1	1	1	0	0	0	1	0	0	0	0	0	0	65.7	0.94	17250	14.6	46.7	34.4	3.8	0.37	16	14	287	1.1	44.9	4	1	1	1	0	0.1	1	0.1	1
143	60	0	0	0	1	0	0	0	0	0	1	0	0	0	0	0	0	0	1	0	0	0	0	0	0	0	0	83.5	0.56	14900	12.3	38.1	19.7	3.9	0.4	37	20	15.6	1.06	38.7	3	1	0	0	1	38.4	1	62	1
144	63	1	0	0	1	0	0	0	0	0	1	0	0	0	1	0	1	0	0	0	0	0	0	0	0	0	0	42.2	1.36	12590	11.4	34.9	21.1	3.8	0.72	38	24	35.9	1.08	46.7	4	3	0	0	1	64	1	64	0
145	50	1	0	0	1	0	0	0	0	0	1	0	0	0	0	0	0	0	0	0	1	1	0	0	0	0	0	63.1	1	6670	15.9	47.2	16.1	4.6	0.79	39	50	163.9	1.03	34	4	2	0	0	1	85	0	34	0
146	58	1	0	0	1	0	0	0	0	0	0	1	0	0	0	0	0	0	0	0	1	0	0	0	0	0	1	8.5	6	4720	12.1	39.8	13.9	3.7	0.83	13	12	13.2	1	40.8	1	3	1	1	0	0.2	1	0.2	0
147	40	1	0	0	1	0	0	0	0	0	1	0	0	0	0	0	0	0	0	0	0	0	0	0	0	0	0	140.6	0.51	10500	14	43.5	16.3	4.2	0.42	15	19	3.5	1.13	34	3	3	0	0	1	37.8	1	37.8	0
148	63	0	0	0	1	0	0	0	0	0	1	0	0	0	0	0	0	0	0	0	0	1	0	0	0	0	0	68.8	0.66	13050	11.8	36	19.3	4.2	0.98	45	36	151.9	0.97	24.2	4	3	0	0	1	63	1	63	1
149	60	1	0	0	0	0	1	0	0	0	1	0	0	0	0	0	0	0	1	0	1	0	0	0	0	0	0	82.1	0.75	13240	13.1	39.6	17.6	4	1.54	21	18	202.7	1.19	34	4	3	0	0	1	75	1	75	0
150	57	0	0	0	1	0	0	0	0	0	1	0	0	0	0	0	0	0	0	0	1	0	0	0	0	0	0	78.6	0.6	13040	12.5	37.4	22.5	3.8	0.53	32	23	51.1	1.06	54.5	3	3	0	0	1	78	1	78	0
151	83	0	0	0	1	0	0	0	0	0	1	0	0	0	0	0	0	0	0	0	0	0	0	0	0	0	0	60.5	0.69	11050	12.6	38.6	13.8	3.5	1.19	20	9	52.4	1.22	200	3	3	0	0	1	62	1	62	0
152	60	1	0	0	1	0	0	0	0	0	1	0	0	0	0	0	0	0	0	0	1	0	0	0	1	0	0	75.4	0.81	13980	10.4	34.1	20	3.9	0.75	17	17	23.4	1.1	34.2	4	3	0	0	1	61	1	61	0
153	68	0	0	0	1	1	0	0	0	0	1	0	0	0	1	1	0	0	0	0	1	0	0	0	0	0	0	59.5	0.76	8920	10.2	32.2	15.8	3	0.26	21	15	#NULL!	1.03	35.4	4	3	0	0	1	36	1	36	0
154	60	0	0	0	1	0	0	0	0	0	1	0	0	0	0	1	1	0	1	0	1	0	0	0	0	0	0	37.6	1.16	15110	13.7	42.5	8.9	4.3	1.01	33	37	580	1.18	44.2	3	3	0	0	1	35.8	1	35.8	0
155	70	0	0	0	0	1	0	0	0	0	1	0	1	0	0	0	1	0	0	0	1	0	0	0	0	0	0	70.2	0.63	8200	10.3	32	15.4	3.8	0.87	35	27	9	1	34.7	2	1	0	0	1	56	0	14	0
156	48	1	0	0	1	0	0	0	0	0	1	0	0	0	0	0	0	0	1	0	1	0	0	0	0	0	0	81.5	0.8	16270	15.3	46.3	19.8	4.9	1	17	15	26	1	34.9	4	2	0	0	1	82	1	82	0
157	75	1	0	0	1	0	0	0	0	0	1	0	0	0	0	0	0	0	0	0	0	0	0	0	0	0	0	100.1	0.59	4100	14.2	42.2	6.2	4.2	0.74	29	25	35.4	1.09	38.2	4	3	0	0	1	35.2	1	35.2	0
158	88	0	0	0	1	0	0	0	0	0	1	0	0	0	0	0	0	0	1	0	1	0	0	0	0	0	0	44	0.91	11150	10	32.2	16.3	2.6	0.32	22	13	42.2	1.05	34.6	3	3	0	0	0	8	1	8	0
159	77	0	0	0	1	0	0	0	0	0	0	1	0	0	0	0	0	0	1	0	1	0	0	0	0	0	0	94.1	0.47	9440	12.1	37.2	20.4	3.4	0.43	33	23	4.2	1.02	45.1	1	1	0	0	1	62	1	62	0
160	74	0	0	0	1	0	0	0	0	0	1	0	0	0	0	0	0	0	0	0	1	0	0	0	0	0	0	72.9	0.6	15610	11.9	35.6	21.8	4	0.31	27	24	1.5	0.97	26.4	2	1	0	0	1	53	1	53	0
161	81	0	0	0	1	0	0	0	0	0	1	0	0	0	0	0	0	0	0	0	1	0	0	0	0	0	0	75.1	0.57	9520	10.9	35	22	3.5	0.32	26	8	167.8	1.05	31.3	2	1	0	0	0	13.7	1	13.7	0
162	48	1	0	0	0	1	0	0	0	0	1	0	0	0	0	0	1	0	1	0	1	0	0	0	0	0	0	78.3	0.83	13330	18.4	55.5	19.9	4.1	0.6	23	28	122	1.11	36.5	4	3	0	0	1	34.3	1	34.3	1
163	45	1	0	0	1	0	0	0	0	0	1	0	0	0	0	0	0	0	0	0	1	0	0	0	0	0	0	109.8	0.62	14950	12.4	37.2	20.4	4.5	0.58	17	13	17.1	1.07	36.6	3	3	0	0	1	34.2	1	34.2	0
164	63	1	0	0	0	0	1	0	0	0	1	0	1	0	1	0	0	0	1	0	1	1	0	0	0	0	0	57.2	1.03	11090	16.6	49	23.2	4.7	0.75	25	33	59.9	1	28.9	3	1	1	1	0	0.2	1	0.2	1
165	43	1	0	0	0	0	0	0	0	0	1	0	0	0	0	0	0	0	0	1	1	0	0	1	0	0	0	55	1.18	6180	13.1	39	38.7	3.1	0.75	22	66	1.4	1.28	58.6	2	2	0	0	0	18.6	0	18.6	1
166	83	0	0	0	1	0	0	0	0	0	1	0	0	0	0	0	0	0	0	0	0	0	0	0	0	1	0	69.3	0.61	6470	10.1	30.6	8.7	3.7	0.73	22	15	53.7	1.89	31.6	2	3	1	1	0	0.1	1	0.1	0
167	74	1	0	0	1	0	0	0	0	0	1	0	0	0	0	0	0	0	0	0	1	0	0	0	1	0	0	73	0.79	6260	11	33	25	3.7	0.36	22	16	125.8	0.98	37.7	3	1	0	0	1	81	0	30	0
168	78	1	0	0	1	0	0	0	1	1	1	0	0	0	1	1	0	0	0	0	1	0	0	0	0	0	0	92	0.63	16750	13.6	40.9	18.6	3.4	0.49	154	87	92	1.02	34.8	3	2	0	0	1	33.2	1	33.2	0
169	59	1	0	0	1	0	0	1	1	0	1	0	1	0	0	0	0	0	0	0	0	0	1	1	0	0	1	8	6.4	6400	10	30	16	3.3	0.5	13	8	87	1	38.6	3	3	0	0	0	5.6	1	5.6	1
170	64	1	0	0	1	0	0	0	0	0	1	0	0	0	0	0	0	0	1	1	1	0	0	0	1	0	0	60	0.9	8660	13.5	40	16	3.4	0.5	15	13	46.1	1.01	106.9	3	1	0	0	1	32.6	1	32.6	0
171	80	0	0	0	1	0	0	0	0	0	1	0	0	0	1	0	0	0	0	0	0	0	0	0	0	0	0	59	0.7	9700	9.2	28.9	16.7	3.2	0.36	18	8	269.4	1.14	36.5	3	2	0	0	1	32.6	1	32.6	0
172	64	1	0	0	1	1	0	0	0	0	1	0	1	0	1	1	1	0	0	0	1	0	0	0	1	0	0	48	1.2	13480	11.8	34.5	34.5	3.2	0.34	27	37	236.4	1.05	37.7	4	1	0	0	1	32.5	1	32.5	1
173	55	1	0	0	1	0	0	0	0	0	1	0	0	0	0	0	0	0	0	1	1	0	0	0	0	0	0	51	1.18	8470	14	40	20	4.1	0.6	37	28	2.7	1.04	29.1	4	3	0	0	1	32	1	32	0
174	76	1	0	0	0	1	0	0	1	1	1	0	1	1	0	1	1	0	1	1	1	0	0	0	0	0	0	46	1.2	14280	10	99	16.8	3	0.5	31	20	130.8	1.29	45	2	2	1	0	0	4.2	1	4.2	1
175	57	1	0	0	1	0	0	0	0	0	1	0	0	0	0	0	0	0	1	0	0	0	0	0	0	0	0	60	1	19100	14	40	19	4.2	0.35	20	22	#NULL!	0.9	25.5	3	1	0	0	1	29.1	1	29.1	0
176	59	0	0	0	1	0	0	0	0	0	1	0	0	0	0	0	0	0	0	0	1	0	0	0	0	0	1	5.6	6.6	11090	10	34	19	4.1	0.5	17	9	16.2	1.14	34	3	3	0	0	1	75	1	75	0
177	70	1	0	0	1	0	0	0	0	0	1	0	0	0	0	0	0	0	1	0	0	0	1	0	0	0	0	60	0.97	13440	12.8	39.8	15	2.8	0.48	11	7	111.7	1	41.7	4	3	0	0	1	33	1	33	0
178	37	1	0	0	1	1	0	0	0	0	1	0	0	0	0	1	0	0	0	0	1	0	0	0	0	0	0	36	1.8	17090	17	49	19	3.8	0.61	24	25	15.7	0.99	26.1	4	2	0	0	1	36	1	36	0
179	79	0	0	0	1	0	0	0	0	0	0	1	0	0	0	0	0	0	0	0	1	0	0	0	0	0	0	90	0.5	10860	12.5	39	16.7	4.4	0.9	25	14	3	0.98	30.2	1	1	0	0	1	56	1	56	0
180	53	0	0	0	0	1	0	0	0	0	1	0	0	0	1	0	0	0	0	0	1	0	0	0	0	0	0	11.7	3.5	8660	9.5	28.6	23	3.6	0.38	38	29	18	1.02	34	4	3	0	0	1	75	1	75	0
181	49	1	0	0	1	0	0	0	0	0	0	1	0	0	0	0	0	0	1	0	1	0	0	0	0	0	0	98	0.67	14410	15	45	20	4.5	0.5	83	29	9.3	0.99	32.1	2	3	0	0	1	51	1	51	0
182	73	1	0	1	1	0	0	0	0	0	1	0	0	0	0	0	0	0	0	0	1	0	0	0	0	0	0	36.6	1.49	12170	13.9	39.5	9.9	3.9	0.99	22	21	70.9	1.24	212	4	3	1	0	0	6.8	1	6.8	0
183	73	1	0	0	1	0	0	0	0	0	1	0	0	0	0	0	0	0	0	1	1	1	0	0	1	0	0	72	0.8	14680	12.3	36.6	23	3.7	0.35	20	20	29.1	0.98	28.4	2	1	0	0	1	26.9	1	26.9	0
184	72	1	0	0	1	0	0	0	0	0	1	0	1	0	0	1	0	0	1	0	1	0	0	0	0	0	0	15	0.5	8740	11.8	36	18.8	3.1	0.8	23	23	35	1.1	33.1	3	3	0	0	1	52	1	52	0
185	45	1	0	0	0	0	0	0	0	0	1	0	0	0	0	1	0	1	1	0	1	0	0	0	0	0	0	26	0.7	11240	14	39	24	3.5	1	29	82	6.4	1.12	37.2	2	3	0	0	0	3.7	1	3.7	0
186	39	1	1	0	1	0	0	0	0	0	1	0	0	0	1	1	0	0	0	0	0	0	0	0	0	0	0	75	0.9	16700	14.6	42.6	25	4.6	0.48	21	20	14.5	0.95	30.3	4	3	0	0	1	32	1	32	0
187	79	0	0	0	0	0	1	0	0	0	1	0	0	0	0	0	0	0	1	0	1	0	0	0	0	0	0	87	0.5	6250	12.4	37.3	13	4.3	0.56	12	9	9.7	0.99	32.8	2	3	0	0	1	25.8	1	25.8	0
188	85	0	0	0	1	0	0	0	0	0	1	0	0	0	0	0	0	0	0	0	1	0	0	1	0	0	0	37.2	1.07	8510	12.1	35.6	17.7	3.3	0.95	24	16	4.4	2.1	44.9	2	1	0	0	0	26	1	26	0
189	65	1	0	0	1	0	0	0	0	0	1	0	0	0	0	0	0	1	0	1	1	1	0	0	0	0	0	58.5458	1	8900	12.3	35.1	18.4	3.1	0.7	25	15	166	1.02	34.6	4	3	0	0	1	63	1	63	0
190	42	1	0	0	1	0	0	0	0	0	1	0	0	0	0	0	0	0	0	0	1	0	0	0	0	0	0	59.2033	1.11	10360	14.3	42.1	21.7	4.3	0.5	26	21	9.8	0.91	29.5	4	3	0	0	1	56	1	56	0
191	79	1	0	0	0	1	0	0	1	1	0	1	0	0	0	0	0	0	0	0	1	1	0	0	1	0	0	36.8677	1.45	24200	12.3	36	30.8	3.1	0.5	18	15	2.8	0.88	22.3	1	1	0	0	1	50	1	50	0
192	83	1	0	0	0	0	0	0	0	0	0	1	0	0	0	0	0	1	1	0	1	0	0	0	0	0	0	73.6913	0.76	5820	12.2	37.1	14.3	3.1	0.6	41	41	#NULL!	0.99	36.8	1	3	0	0	1	20	1	20	0
193	42	0	0	0	1	0	0	0	0	0	1	0	0	0	1	0	0	0	1	0	1	0	0	0	0	0	0	114.688	0.46	10600	9.9	32.7	16.2	4.1	0.7	16	10	13.8	1.04	34.1	4	3	0	0	1	26	1	26	0
194	48	0	1	0	0	0	1	0	0	0	1	0	0	0	0	0	0	0	0	0	0	0	0	0	0	0	0	107.809	0.47	14160	13.6	40	23.4	4.1	0.4	21	17	46.1	0.98	32.3	4	2	0	0	1	57.5	0	4	0
195	69	0	0	0	1	0	0	0	0	0	1	0	0	0	0	0	0	0	0	0	0	0	0	0	0	0	0	90.7869	0.5	7510	14	41.7	16.4	4.5	1	21	22	113.5	1.02	69	4	2	0	0	1	65	1	65	0
196	66	0	0	0	1	0	0	0	0	0	1	0	0	0	0	0	0	0	0	0	1	0	0	0	0	0	0	88.0906	0.52	8770	14.1	31.6	18.4	4.3	1	40	23	22.4	0.88	32.5	3	2	0	0	1	49	1	49	0
197	50	1	0	0	1	0	0	0	0	1	1	0	0	0	0	0	0	0	0	0	0	0	0	0	0	0	0	38.0075	1.59	21670	15.2	42.9	23.5	4.1	1.4	29	43	104	0.95	34.2	4	2	0	0	1	70	0	12.5	0
198	76	0	0	0	1	0	0	0	0	1	1	0	0	0	0	0	0	0	0	0	1	0	0	0	0	0	0	68.5763	0.67	10790	14	41.6	27.1	4	0.3	25	18	2.8	0.88	28.2	2	1	0	0	1	22.2	1	22.2	0
199	56	0	0	0	0	1	0	1	1	0	1	0	1	0	0	0	0	0	0	1	1	0	0	0	0	0	0	36.9906	1.2	14170	11.1	34.1	5.1	2.2	0.3	627	549	124.2	1.44	161.6	2	3	0	0	1	69	1	69	1
200	42	0	0	0	1	0	0	0	0	0	1	0	0	0	0	0	0	0	0	0	1	0	0	0	0	0	0	60.1315	0.83	12100	13.8	40	22.2	4	0.3	30	45	1.34	0.81	36.5	4	3	0	0	1	21.8	0	5	0
201	76	0	0	0	1	1	0	1	1	1	1	0	0	0	0	0	0	0	0	1	1	0	0	0	1	0	0	81.1734	0.54	12900	13.4	37.8	15.8	3.7	1	42	34	3.6	1.76	27.2	2	2	1	1	0	0.1	1	0.1	0
202	83	0	0	0	1	0	0	0	0	0	1	0	0	0	0	0	0	0	0	0	1	0	0	0	0	0	0	150.557	0.3	9120	12.4	36.8	19.6	4.4	0.8	19	11	30.5	1.13	33.7	3	1	0	0	1	46	1	46	0
203	79	0	0	0	1	0	0	0	0	0	1	0	0	0	0	0	0	0	0	0	1	0	0	0	0	0	0	71.5368	0.6	11390	13.2	37.4	13	3.4	1.9	26	17	#NULL!	1.12	27.4	2	1	1	0	0	9.1	1	9.1	0
204	56	1	0	0	1	0	0	0	0	0	1	0	0	0	1	0	0	0	1	0	1	0	0	0	0	0	0	40.6944	1.2	10100	16	30.4	17.3	3.8	0.4	33	62	#NULL!	1.15	43.1	4	3	0	0	1	68	0	32	0
205	42	1	0	0	1	0	0	1	1	0	1	0	1	0	0	0	0	0	1	0	1	0	0	0	0	0	0	49.5	0.96	9320	15.8	44.8	20	4	0.57	30	61	136	1.1	32.9	3	3	1	1	0	0.25	1	0.25	1
206	53	1	0	0	1	0	0	0	0	0	1	0	0	0	0	0	0	0	1	0	1	0	0	0	0	0	0	69.6616	0.9	15480	15.2	43.9	18	4.5	1	18	21	18.1	0.98	34	4	3	0	0	1	57	0	3	0
207	43	1	0	0	1	0	0	0	0	0	1	0	0	0	0	0	0	0	1	0	1	0	0	0	0	0	0	41.4	1.53	15630	16.3	47.6	23.4	3.8	0.61	35	59	17.9	0.86	27.4	3	2	1	1	0	0.5	1	0.5	0
208	66	0	0	0	1	0	0	0	1	1	1	0	0	0	0	1	0	0	0	0	1	0	0	0	1	0	0	81.2305	0.56	14030	11.4	33.5	13.1	3.3	0.6	119	100	32.6	1.08	35.9	4	3	0	0	1	53	1	53	0
209	78	0	0	0	1	0	0	0	1	1	0	1	0	0	0	0	0	0	0	0	1	0	1	0	0	0	0	21.3254	2.09	9130	7.6	23.4	11.9	3.3	1.05	54	52	4.8	1.11	33.2	1	1	0	0	1	43	1	43	0
210	60	1	0	0	1	0	0	0	0	0	1	0	0	0	1	0	0	0	0	0	1	0	0	0	0	0	0	67.225	0.9	13450	14.7	42.1	17.1	4	0.8	29	29	9.8	0.97	32.6	4	3	0	0	1	17.4	1	17.4	0
211	41	1	0	0	1	0	0	0	0	0	1	0	0	0	0	0	0	0	0	0	1	0	0	0	0	0	0	91.541	0.75	19270	14.9	42.1	17.8	4.4	0.9	34	71	15.8	1.01	29.2	4	3	0	0	1	43.3	1	43.3	0
212	71	0	0	0	0	0	1	0	0	0	1	0	0	0	1	1	0	0	0	1	1	0	0	0	0	0	0	33.634	1.23	12980	12.1	35.5	13.3	3.1	1	43	62	18.6	0.97	36.5	4	3	0	0	1	17	1	17	0
213	77	0	0	0	1	0	0	0	0	0	1	0	0	0	0	0	0	0	0	1	1	0	0	0	0	0	0	69.5259	0.62	6890	11.6	35.1	18.3	4.5	0.6	28	15	11	1.17	31.7	2	1	0	0	1	16.4	1	16.4	0
214	43	1	0	0	1	1	0	0	1	1	1	0	0	0	1	0	0	0	0	0	1	0	0	0	0	0	0	42.6119	1.49	20850	11.4	33	11.6	2.6	1.6	414	258	8.3	1.05	34.2	4	3	0	0	1	64	0	5	0
215	39	1	0	0	1	0	0	0	0	0	1	0	0	1	1	1	0	0	1	1	1	0	0	0	0	0	0	61.0777	1.1	18170	15.5	44.2	26.8	3.8	0.7	36	64	14.1	1.01	28.3	4	3	1	1	0	0.3	1	0.3	0
216	77	0	0	0	1	0	0	0	0	0	1	0	0	0	0	0	0	1	0	0	1	0	0	0	0	0	0	72.0652	0.6	6180	11.4	34.2	22.4	3.4	0.5	24	12	22.5	1.02	26.9	3	1	0	0	1	57	1	57	0
217	63	1	0	0	1	0	0	0	0	0	1	0	0	0	0	0	0	0	0	0	1	0	0	0	0	0	0	48.3912	1.2	11640	14.2	39.8	22.6	4	1.1	29	34	45.1	1.09	28.3	3	3	0	0	1	61	1	61	0
218	56	1	0	0	1	0	1	0	0	0	1	0	0	0	1	0	0	0	0	0	1	0	0	0	0	0	0	61.1043	1	15740	13.4	37.7	18.8	3.9	0.7	88	48	16.7	1.02	25.5	4	3	0	0	1	15.4	1	15.4	0
219	67	1	0	0	1	0	0	0	0	0	1	0	0	0	0	0	0	0	0	1	1	0	0	0	0	0	0	65.1294	0.9	7730	12	35.5	15	3.6	0.6	19	14	111.5	1.06	41.8	2	3	0	0	1	55	0	54	0
220	71	0	0	0	1	0	0	0	0	0	0	1	0	0	0	0	0	0	0	1	1	0	0	0	0	0	0	101	0.45	6020	11.7036	36	21.4	4.1	0.94	11	6	1	1.09	25.3	1	1	0	0	1	15.1	1	15.1	0
221	88	1	0	0	1	0	0	0	0	0	1	0	0	0	0	0	0	0	0	0	1	0	0	0	0	0	0	38	1.37	4980	11	33.5	14.3	3.8	0.6	23	13	10.3	2.53	45.7	3	3	0	0	0	9	1	9	0
222	77	0	0	0	1	0	0	0	0	0	1	0	0	0	0	0	0	0	0	0	0	0	0	1	0	0	0	#NULL!	1.09	11300	12.6	38.1	18.7	3.6	0.48	29	12	39.5	1.14	39.5	3	2	0	0	1	14.7	1	14.7	0
223	71	1	0	0	1	0	0	0	1	0	1	0	1	0	0	0	0	0	0	0	1	0	0	0	0	0	0	55.9	1.02	12980	12.3	35.8	9.4	2.6	0.97	113	94	360	1.42	200	4	3	0	0	1	60.3	1	60.3	1
224	80	0	0	0	1	0	0	0	0	0	1	0	0	0	0	0	0	0	0	0	1	1	0	0	0	0	0	40.3	1.01	11160	10.2	30.5	20.2	2.8	0.47	16	10	16.6	1.05	27	4	3	0	0	1	63	1	63	0
225	52	0	0	0	1	1	0	0	1	1	1	0	0	0	1	1	1	0	1	0	1	0	0	0	0	0	0	59.7	0.79	23080	11	34	19.2	2.8	0.22	53	37	43.7	1.08	33	4	3	1	1	0	0.1	1	0.1	0
226	69	0	0	0	1	0	0	0	0	0	1	0	0	0	0	0	0	0	0	1	1	0	0	0	0	0	0	74.4	0.6	13100	13	39	11.2	3.5	1.14	32	24	101.6	1.07	32.4	4	2	0	0	1	7	1	7	1
227	77	1	0	1	1	0	0	0	1	1	1	0	0	0	1	1	0	0	0	0	1	0	0	0	0	0	0	147	0.41	13470	8.1	24.5	7.2	1.4	0.24	8	6	56.4	1.79	56.3	4	2	0	0	1	32	1	32	0
228	64	1	0	0	1	0	0	0	0	0	1	0	0	0	0	0	0	0	1	0	1	0	0	0	0	0	0	39.2	1.45	11390	15.9	45.5	23	3.6	0.66	25	19	195.2	1.06	37.3	4	3	0	0	1	57	1	57	0
229	70	1	0	0	1	1	0	0	0	0	1	0	0	0	0	0	1	0	0	0	1	1	0	0	1	0	0	48.3	1.17	7770	12.6	37.4	13.6	4	0.62	33	44	24	0.97	30.1	4	2	0	0	1	50	1	50	0
230	78	0	0	0	1	1	0	0	1	1	1	0	0	0	0	0	0	0	0	1	1	0	0	0	0	0	0	49.5	0.84	7250	10.2	30.7	11.1	3.1	0.88	79	60	56	1.11	30	3	3	1	1	0	0.1	1	0.1	0
231	72	0	0	0	1	0	0	0	0	0	1	0	0	0	0	0	0	1	0	0	1	0	0	0	1	0	0	33.6	1.23	3990	8.9	29.1	15.5	3.4	0.31	27	6	11.3	0.88	35.3	2	2	0	0	0	22	1	22	0
232	74	1	0	0	1	0	0	0	0	0	1	0	0	0	0	0	0	0	0	0	1	1	0	0	1	0	0	69.2	0.83	10840	13.9	44.8	14.8	4.2	0.28	19	15	3.3	0.91	25.2	2	1	0	0	1	54	1	54	0
233	83	0	0	0	0	0	1	0	0	0	1	0	0	1	0	0	1	0	1	0	1	0	0	0	0	0	0	59.6	0.7	13290	11.1	34.9	17.5	3.2	0.6	36	15	53.7	0.95	37	4	3	0	0	1	8	1	8	0
234	53	1	0	0	0	0	1	0	0	0	1	0	0	1	0	0	0	0	0	0	1	0	0	0	0	0	0	83.8	0.76	24340	13.3	41.4	20	3.9	0.35	32	24	37.7	0.92	31.8	4	3	0	0	1	61	0	18	0
235	60	1	0	0	1	0	0	0	1	0	1	0	1	0	1	1	0	0	1	0	1	0	0	0	0	0	0	61.9	0.97	11980	13	38.9	21.8	3.6	0.41	20	12	158.3	1.02	40.1	3	2	1	1	0	0.8	1	0.8	0
236	64	1	0	0	1	0	0	0	0	0	1	0	0	0	0	0	0	0	0	0	0	0	0	0	0	0	0	55.5	0.8	15540	11.6	35.1	16.9	3.4	0.36	19	12	240.9	1.11	48.8	4	3	0	0	1	48.3	0	37	0
237	76	1	0	0	0	1	1	0	1	0	1	0	0	1	1	0	1	0	0	0	0	0	0	0	0	0	0	23.9	1.65	9450	11	35.9	13	2.3	0.43	1148	1192	510	2.16	34	4	3	1	1	0	0.2	1	0.2	0
238	74	1	0	0	1	0	0	0	0	0	1	0	0	0	0	0	0	0	0	0	1	0	0	1	0	0	0	62.5	0.91	11460	11.4	35.3	21.6	4	0.94	21	12	136.5	0.99	36.6	3	3	0	0	1	14	0	10	0
239	47	0	1	0	1	0	0	0	0	0	1	0	0	0	0	0	0	0	1	0	0	0	0	0	0	0	0	95.1	0.53	15620	8.1	24.6	9	3.6	1.4	15	11	4.9	1.05	34.6	3	3	0	0	0	34	0	33	0
240	58	1	0	0	1	0	0	0	0	0	1	0	0	0	1	1	0	0	1	0	1	0	0	0	0	0	0	58.6	1.03	27760	13.4	40.3	25.6	4.3	1.27	35	36	392	1.17	46	4	2	0	0	1	60	1	60	0
241	59	1	0	0	0	1	0	0	0	0	1	0	0	0	0	0	1	0	1	0	1	0	0	0	0	0	0	70.1	0.87	15980	12.3	37.2	15.7	3.2	0.47	38	16	120.7	1.1	42.9	4	3	0	0	1	11.7	1	11.7	0
242	84	0	0	0	0	1	0	0	0	0	1	0	0	0	0	0	1	0	0	0	0	0	0	0	0	0	0	22.8	1.68	9460	11.2	34	12.3	3.1	0.52	27	12	100	1.03	35.9	3	3	0	0	1	10.4	1	10.4	0
243	80	0	0	0	0	1	0	0	1	1	1	0	0	0	0	0	1	0	0	1	1	0	0	0	1	0	0	59.3	0.71	9680	10.7	31.7	18.8	3.5	0.67	28	17	156.3	0.91	24.7	4	3	0	0	1	10.1	1	10.1	0
244	70	0	0	0	1	0	0	0	0	0	1	0	1	0	0	0	0	0	0	0	0	0	0	0	0	0	0	54.1	0.8	10920	10.6	31.5	20.1	3.4	0.51	22	17	28.6	1.18	200	3	3	0	0	1	9.9	1	9.9	0
245	50	1	0	0	1	0	0	0	0	0	1	0	0	0	0	0	0	0	1	0	1	0	0	0	0	0	0	53	1.18	15080	14.7	22.8	22.8	4.1	1.12	17	15	85.5	1.01	36.8	4	3	0	0	1	57	1	57	0
246	55	1	0	0	1	0	0	0	1	1	1	0	0	0	0	0	0	0	1	1	1	0	0	0	0	0	0	49.9	1.21	22400	15	43.9	25.5	3.4	0.86	28	22	#NULL!	1.04	30.7	4	3	0	0	1	52	1	52	1
247	64	1	0	0	0	1	0	0	1	1	1	0	0	0	0	0	0	0	1	0	1	0	0	0	0	0	0	15	3.48	18600	13.5	40.4	19.4	3.6	0.99	1102	841	#NULL!	1.11	37.9	2	1	0	0	1	8.3	1	8.3	0
248	58	0	0	0	1	0	0	0	0	0	1	0	0	0	0	0	0	0	1	0	1	0	0	0	1	0	0	78.2	0.6	11450	13.3	39.3	39.8	3.5	0.78	13	20	53	1.14	41.1	4	3	0	0	1	36	1	36	0
249	79	0	0	0	1	0	0	0	0	0	1	0	0	0	0	0	0	0	0	0	1	0	0	0	0	0	0	39.6	1.03	7650	12.8	36.9	17	4.1	0.57	37	35	49.41	1	30.2	3	2	0	0	0	19	1	8	0
250	67	0	0	0	1	1	0	0	0	0	1	0	0	0	0	0	0	0	0	1	1	0	0	0	0	0	0	56.3	0.78	7760	12.4	37	22	3.5	0.4	23	21	8.3	0.91	25.5	3	3	0	0	1	56	0	10	0
251	72	0	0	0	1	0	0	0	0	0	1	0	0	0	1	1	0	0	1	0	1	0	0	0	0	0	0	98	0.46	9100	12.6	37.4	25.4	3.7	0.35	28	19	19.8	1.01	34.4	4	3	0	0	0	48	0	44	0
252	72	0	0	0	1	0	0	0	0	0	1	0	0	0	0	0	0	0	0	1	1	0	0	0	0	0	0	57.6	0.75	5720	11.5	34.3	19.4	3.8	0.54	17	17	6.7	0.91	26.1	2	1	0	0	1	35	1	35	0
253	71	0	0	0	1	0	0	0	1	1	1	0	0	0	1	0	1	1	1	0	0	0	0	0	0	0	0	62.3	0.7	15930	12.4	38.3	19.5	3.5	0.36	15	9	#NULL!	1.09	29.5	4	2	1	0	0	1.5	1	1.5	0
254	67	1	0	0	1	0	0	0	0	0	1	0	1	1	1	0	1	0	1	1	1	0	0	0	0	0	0	58.7	0.99	11980	14.3	43.4	17.2	3.3	0.42	18	13	#NULL!	1.03	52.4	3	3	0	0	1	6.6	1	6.6	0
255	86	0	0	0	0	1	0	0	0	0	1	0	0	0	0	0	1	0	0	0	1	0	0	0	0	0	0	44.8	0.9	7480	11.2	34	13.2	3.5	0.64	25	12	12.2	1.04	33.8	2	3	0	0	1	6.8	1	6.8	0
256	83	0	0	0	1	0	0	0	0	0	1	0	0	0	0	1	0	0	0	0	1	0	0	0	0	0	0	34.3	1.16	9310	12.2	36.3	13.1	3.9	0.52	18	9	125.7	1.14	34	4	3	0	0	0	7	1	6.5	0
257	64	0	0	0	0	1	0	0	1	1	0	1	0	0	0	0	0	0	0	0	1	0	0	0	0	0	0	29.8	1.41	18430	11.3	33.4	21.8	2.6	1.94	193	127	19.2	1.35	50.6	2	1	0	0	1	6.4	1	6.4	0
258	62	0	0	0	0	0	1	0	0	0	1	0	0	0	1	1	0	0	1	0	1	0	0	0	0	0	0	78.1	0.59	11720	8.7	27	22.9	2.3	0.4	37	13	32.2	1.06	32.2	4	3	0	0	1	6.3	1	6.3	0
259	68	0	0	0	1	0	0	0	0	0	1	0	0	0	0	0	0	0	0	0	1	0	0	0	0	0	0	66.5	0.88	13290	17.2	50.9	23.2	4.3	1.27	34	51	22.7	1.09	58.1	2	3	0	0	1	6.2	1	6.2	0
260	61	0	0	0	1	0	0	0	0	0	1	0	0	0	0	0	0	0	1	0	1	0	0	0	0	0	0	104.5	0.6	20850	15.1	45.8	22.8	4.5	0.55	26	13	46.8	1	27.7	3	2	0	0	1	27	1	27	0
261	60	1	0	0	1	0	0	0	1	1	1	0	0	0	0	0	0	0	0	1	1	0	0	0	0	0	0	51.9	1.14	18970	15.3	45.3	18.1	4	0.62	49	77	#NULL!	0.94	25.9	4	1	0	0	1	50.6	1	50.6	0
262	50	1	0	0	1	0	0	0	1	0	1	0	1	0	0	1	0	1	0	0	1	0	0	0	0	0	0	59.2	1.06	11230	13.1	37.5	18.1	3.3	0.77	12	17	#NULL!	1.22	65.2	4	3	0	0	1	3	1	3	1
263	48	1	0	0	1	0	0	0	0	0	1	0	0	0	0	0	1	0	0	0	1	0	0	0	0	0	0	50	1.25	8560	16.6	50.9	14.2	4.2	0.81	17	19	4.7	0.89	28.5	2	2	0	0	1	2	1	2	0
264	55	1	0	0	1	0	0	0	0	0	1	0	0	0	0	0	0	0	0	0	1	0	0	0	1	0	0	62.8	0.98	6430	15	43.3	13.2	4.4	0.76	44	42	#NULL!	0.87	30.4	4	2	0	0	1	50	1	50	0
265	45	1	0	0	0	1	0	0	1	1	0	1	0	0	0	0	0	0	0	0	0	0	0	0	0	0	0	45	1.4	13800	13.8	43.5	16.6	3.5	0.86	229	198	3.3	0.98	28	1	3	0	0	1	49	1	49	0
266	47	1	0	0	1	0	0	0	0	0	1	0	0	0	0	0	0	0	0	0	0	0	0	0	0	0	0	44	1.41	12470	13.2	38.7	16.9	4.6	1.12	18	10	21.7	1	26.6	4	3	0	0	1	54	0	53.7	1
267	81	0	0	0	1	0	0	0	0	0	1	0	0	0	0	0	0	0	1	0	1	0	0	0	0	0	0	53.8	0.78	12270	12.6	36.9	19	3.8	0.35	18	16	3.8	1.07	39.2	3	1	0	0	1	53	1	53	0
268	64	0	0	0	1	0	0	0	0	0	1	0	0	1	0	0	0	0	0	0	1	0	0	0	0	0	0	74.6	0.61	16760	11.8	34.6	26.5	3.5	0.65	15	12	37.8	1.07	33.3	3	3	0	0	1	49	1	49	0
269	84	0	0	0	0	1	0	0	0	0	1	0	0	0	0	1	1	0	0	0	0	0	0	0	0	0	0	82.2	0.52	9840	11.7	35.7	13.8	3.6	0.65	31	21	35.2	0.96	30.5	4	3	0	0	1	10	1	10	0
270	56	1	0	0	1	0	0	0	0	0	1	0	0	1	1	0	0	0	1	1	1	0	0	0	0	0	0	31	1.86	35390	16	49.7	22.3	3.2	0.4	41	25	56.3	2.4	89	3	3	1	0	0	7	0	0.1	0
271	67	1	0	0	1	0	0	0	1	1	1	0	0	0	0	0	0	0	1	0	1	0	0	0	0	0	0	46.7	1.22	12980	9.2	28.3	22.5	3.8	0.31	292	89	8.1	1.81	31.4	3	1	0	0	1	3	0	0.3	0
272	68	1	0	0	1	0	0	0	0	0	1	0	0	0	0	0	0	0	0	0	1	0	0	0	0	0	0	41	1.37	19480	12.5	39.5	16.7	3.2	0.9	43	32	246.1	1.19	37.1	3	3	0	0	1	55	0	1.5	0
273	71	0	0	0	1	0	0	0	0	0	1	0	0	0	0	0	0	0	0	0	0	0	0	0	0	0	0	111	0.41	8250	11.4	35	17.3	3.7	0.33	27	13	2.8	0.95	29.7	3	1	0	0	1	43	1	43	0
274	63	0	0	0	0	1	0	0	1	1	0	1	0	0	0	0	0	0	0	0	0	0	0	0	0	0	0	66	0.68	8790	11.2	35.5	14.1	2.5	0.39	461	109	34.7	1.26	52	1	2	0	0	1	42	1	42	0
275	73	0	0	0	1	0	0	0	0	0	1	0	0	0	0	0	0	0	0	0	1	0	0	0	1	0	0	60.9	0.71	11140	10.9	33	27	3.9	0.53	19	12	5.9	1.04	34	2	3	0	0	1	48.5	1	48.5	0
276	71	0	0	0	1	0	0	0	0	0	1	0	0	0	0	0	0	0	0	0	0	0	0	0	0	0	0	60.4	0.72	5930	11.2	33.1	20.6	4	0.5	19	10	28.4	1.01	28.9	3	2	0	0	1	53	1	53	0
277	52	1	0	0	1	0	0	0	1	1	0	1	0	0	0	0	0	0	1	0	1	0	0	0	0	0	0	26.5	2.19	25220	17.4	52.7	22.6	4.1	0.91	58	35	1.6	1.03	30.9	1	3	0	0	1	38	1	38	0
278	66	0	0	0	1	0	0	0	0	0	1	0	0	0	0	0	0	0	0	1	1	0	0	0	0	0	0	90	0.51	25480	13	39.1	24.5	4.1	0.45	26	24	73.2	1	34	3	1	0	0	1	2	1	2	0
279	63	0	0	0	0	1	0	0	1	1	1	0	0	0	0	0	1	0	1	0	1	0	0	0	1	0	0	9.1	4.18	17440	13.5	42.7	15.2	2.7	1.19	542	532	3.5	1.21	53.6	2	3	0	0	1	52	1	34	0
280	52	1	0	0	1	0	0	0	0	0	1	0	1	0	0	0	0	0	1	0	1	0	0	0	0	0	0	90.8	0.71	18060	12.8	37.5	21.5	4.3	0.87	27	22	28.6	0.95	26.1	4	3	0	0	1	26	1	26	1
281	65	0	0	0	0	0	0	0	0	0	1	0	0	0	0	0	0	0	0	1	1	0	0	0	0	0	0	39.4	1.09	12880	12.2	36	23.2	3.6	1.08	50	50	1.9	1.02	29.9	2	1	0	0	1	24	1	24	0
282	54	1	0	0	1	0	0	0	0	0	1	0	0	0	0	0	0	0	0	0	1	0	0	0	0	0	0	81	0.78	14350	15.9	46.1	27.6	4.4	1.43	18	20	5.9	1.07	29	4	2	0	0	1	44	1	44	0
283	62	1	0	0	1	0	0	0	0	0	1	0	0	0	0	0	0	0	1	0	1	0	0	0	0	0	0	75.8	0.8	12470	14.4	43	13.5	3.7	1.67	29	29	215.5	1.11	31.2	3	2	0	0	1	44	0	34	0
284	62	1	0	0	0	0	0	0	0	0	1	0	0	0	0	0	0	0	0	0	1	0	0	1	0	0	0	61.4	0.97	14830	14.5	42.7	17.4	4.7	1.35	14	12	3.9	0.98	27.1	2	1	0	0	1	48.7	1	48.7	1
285	58	1	0	0	1	0	0	0	0	0	1	0	0	0	0	0	0	0	1	0	1	0	0	0	0	0	0	86.7	0.72	19490	14.7	43.5	17.8	4.1	0.55	26	24	25.6	1.07	58.2	4	3	0	0	1	3	1	3	0
286	84	1	0	0	1	0	1	0	0	0	1	0	0	0	0	0	0	0	0	0	1	1	0	0	0	0	0	33.9	1.54	6270	13.3	37.3	14.4	4.1	0.59	31	24	4.6	0.91	25.6	3	2	0	0	1	2	1	2	0
287	53	1	0	0	1	0	0	0	0	0	1	0	0	0	0	1	0	1	1	1	1	1	0	0	0	0	0	42.3	1.42	15990	14.5	43.2	18.4	3.4	0.9	34	36	132.8	1.28	39.5	4	3	0	0	1	47.6	1	47.6	0
288	79	1	0	0	1	0	0	0	0	0	1	0	0	0	1	0	0	0	1	0	1	0	1	0	0	0	0	51.9	1.06	17920	11.6	36.4	29	4.2	1.27	11	7	87.1	1.1	33.6	3	1	0	0	1	9	1	9	0
289	64	0	0	0	0	0	0	0	0	0	1	0	0	0	0	0	0	0	1	0	1	0	0	0	0	0	0	61.3	0.73	16810	13.5	41.4	34	3.8	0.44	12	13	1.9	0.94	29.7	2	1	0	0	1	13	1	13	0
290	59	1	0	0	1	0	0	0	0	0	1	0	0	0	0	0	0	0	1	1	1	0	0	0	0	0	0	44.4	1.32	15020	16	48.2	16.6	4.2	1.02	17	27	120.8	1.04	33.1	4	2	0	0	1	2	1	2	0
291	75	0	0	0	1	0	0	0	1	1	0	1	0	0	0	0	0	1	0	0	0	0	0	0	0	0	0	58.6	0.73	11940	12.7	38.3	17.2	3.6	0.94	25	16	12.6	1.02	29.5	1	3	0	0	1	50	1	50	0
292	43	1	0	0	1	0	0	0	0	0	1	0	0	0	0	0	0	0	1	0	1	0	0	0	0	0	0	55.5	1.17	7660	15.7	48.5	21	4	0.52	15	10	37	0.95	37.2	3	3	0	0	1	46.5	1	46.5	0
293	89	0	0	0	0	0	1	0	0	0	1	0	0	0	0	0	0	0	0	0	0	0	0	0	0	0	0	79.2	0.53	14450	10.6	34.4	12.2	3	0.84	13	10	43.7	1.14	35.1	3	2	0	0	1	5	1	5	0
294	79	0	0	0	0	0	0	0	0	0	1	0	0	0	0	0	0	1	0	0	1	0	0	0	0	0	0	64.5	0.66	7650	12.1	36.5	21.6	3.8	0.52	19	14	5.9	1.02	29.1	2	1	0	0	1	20	1	20	0
295	52	1	0	0	1	0	0	0	0	0	1	0	0	0	0	1	0	1	1	0	1	0	0	0	0	0	0	65.3	0.96	18600	15.4	45.8	12.4	4.1	0.97	40	46	70.6	1.05	37.5	4	3	0	0	1	18	1	18	0
296	74	0	0	0	1	0	0	0	1	1	1	0	0	0	0	0	0	0	0	0	1	0	0	0	0	0	0	70.3	0.62	9680	9.9	31.2	14.4	3.4	0.23	91	76	9.9	0.98	27.5	2	3	0	0	1	48	1	48	0
297	74	1	0	0	0	1	1	0	1	1	1	0	0	1	0	0	1	0	1	1	1	1	0	0	0	0	0	57	0.99	14930	14.5	42.2	16	4.3	0.46	21	18	26.9	1.03	27.3	4	3	1	1	0	0.1	1	0.1	0
298	42	1	0	0	1	0	0	0	0	0	1	0	1	0	0	1	0	0	1	0	0	0	0	0	0	0	0	68.6	0.97	6930	16.7	49.1	25.2	4.2	0.5	31	72	0.5	0.89	18.8	4	3	0	0	1	27	1	27	0
299	82	1	0	0	0	1	0	0	1	1	1	0	0	0	0	0	0	1	0	0	1	0	0	0	0	0	0	53.6	1.02	8020	11.5	36	19.7	2.6	0.42	238	113	13.7	2.35	200	2	1	0	0	1	14	1	14	0
300	71	0	0	0	1	0	0	0	0	0	1	0	0	0	1	1	0	0	1	0	1	0	0	0	0	0	0	56	0.77	9870	12.64	38.2	13.4	3.6	1.47	17	9	116	1.13	37.8	3	2	0	0	1	24.5	1	24.5	0
301	82	0	0	0	1	0	0	0	1	1	1	0	0	0	0	0	0	0	0	0	1	0	0	0	1	0	0	77.8	0.55	15840	12.6	36.6	21.4	3.4	0.77	24	16	4.2	1	27.2	2	3	0	0	1	24.5	1	24.5	0
302	73	0	0	0	1	0	0	0	0	0	1	0	0	0	0	1	0	0	0	1	1	1	0	1	0	0	0	49.8	0.86	13570	10.3	30.9	22.4	3.5	0.81	401	85	0.5	1.07	108.7	4	2	0	0	1	24	1	24	1
303	74	1	0	0	0	1	0	0	1	1	1	0	0	0	0	0	1	0	1	0	1	0	0	0	0	0	0	59	0.96	12940	12.8	38.2	16.7	2.8	0.66	161	63	4	1.07	35.1	2	2	0	0	1	24	1	24	0
304	52	1	0	0	1	0	0	0	0	0	1	0	0	0	0	1	0	0	1	0	1	0	0	0	0	0	0	95.2	0.68	10320	14.3	39.5	14.2	4.1	0.77	63	33	10.3	1.17	33.5	4	3	0	0	1	35.2	1	35.2	0
305	46	1	0	0	1	0	0	0	0	0	1	0	0	0	0	0	0	0	1	0	1	0	0	0	0	0	0	57.1	1.12	20340	15.3	44.7	19.5	4	0.72	20	25	112.1	1.04	36.4	4	2	0	0	1	12.8	1	12.8	0
306	41	1	0	1	1	0	0	0	0	0	1	0	0	0	0	0	0	0	0	0	1	0	0	0	0	0	0	74.1	0.91	20810	14.8	43.1	19.7	4.1	0.5	32	69	7.7	0.99	28.3	2	3	0	0	1	1	1	1	1
307	45	1	0	0	1	0	0	0	0	0	0	1	0	0	0	0	0	1	1	0	0	0	0	0	0	0	0	76.7	0.86	19270	14.5	41.8	22.2	4.3	0.75	27	34	1.2	0.92	26.6	1	3	0	0	1	4	1	4	0
308	70	1	0	0	1	1	0	1	1	1	1	0	0	0	0	0	0	0	0	0	0	0	0	0	0	0	0	50.1	1.13	12930	14.1	42.8	17.1	3.4	0.38	17	14	97.2	1.3	77.6	4	3	0	0	1	32	1	32	0
309	77	0	0	0	0	1	0	0	0	0	1	0	0	0	0	0	1	0	0	0	1	0	0	0	0	0	0	47.4	0.88	16100	13.7	41.2	11.4	4.1	0.54	27	15	65	0.86	29.3	2	1	0	0	1	32	1	32	0
310	64	0	0	0	1	1	0	0	0	0	1	0	0	0	0	0	1	0	0	0	1	0	0	0	0	0	0	63.2	0.71	4640	12.5	37.3	16.4	4	0.92	13	11	10	0.98	31	3	3	0	0	1	43	1	43	0
311	59	0	0	0	1	1	0	0	0	0	1	0	0	1	0	0	1	0	0	0	1	0	0	0	0	0	0	67.8	0.68	9200	12.3	36.7	26	4.1	0.4	28	36	7.6	1	31.2	3	3	0	0	1	40	1	40	0
312	55	1	0	0	1	0	0	0	1	1	1	0	0	0	0	0	0	0	1	0	1	1	0	0	0	0	0	98.2	0.65	13420	15.2	45	22.1	4.2	0.61	11	13	7.5	0.91	28.4	3	2	0	0	1	28	1	28	0
313	41	1	0	1	1	0	0	0	0	0	1	0	0	0	1	0	0	1	1	0	1	0	0	0	0	0	0	41.4	1.55	21940	13	37.8	16.3	3.6	0.81	24	24	#NULL!	1.04	34.4	4	3	0	0	1	44	1	44	0
314	85	0	0	0	0	1	1	1	1	1	0	1	0	0	0	0	0	0	0	0	1	1	0	0	0	0	0	54.1	0.76	17600	10.4	31.7	19.1	3.2	0.93	40	20	8.7	0.97	28.7	1	2	0	0	1	10	1	10	0
315	54	1	0	0	1	0	0	0	0	0	1	0	0	0	0	0	0	0	0	0	1	0	0	0	0	0	0	100.6	0.64	9180	13.4	39.5	15.7	3.4	0.89	25	16	4.5	0.94	32.7	3	3	0	0	1	30	1	30	0
316	77	1	0	0	1	0	0	0	0	0	1	0	0	0	0	1	0	0	1	0	1	0	0	0	0	0	0	77.5	0.74	11440	14.2	40.5	12.1	3.9	0.52	26	27	25.7	0.95	27.2	4	3	0	0	1	3	1	3	0
317	42	1	0	0	1	0	0	0	0	0	1	0	0	1	0	0	0	0	0	0	1	0	0	0	0	0	0	108	0.64	14850	14.8	43.4	27	4.6	0.49	21	23	14.3	0.83	26.6	3	3	0	0	1	43	1	43	0
318	85	0	0	0	1	1	0	1	1	1	1	0	0	0	0	0	1	0	0	0	1	0	0	0	0	0	0	25.5	1.51	9200	6.1	20.7	5.7	2.3	0.16	187	141	78.1	1.82	200	2	2	1	1	0	0.1	1	0.1	0
319	80	0	0	0	0	1	0	0	1	1	0	1	0	0	0	0	0	0	0	0	1	1	0	0	0	0	0	45.2	0.91	6330	12.4	38.2	19.8	3.3	0.45	75	59	1.2	0.98	26.2	1	1	0	0	1	7	1	7	0
320	78	1	0	0	1	0	0	0	0	0	1	0	0	0	0	0	0	0	0	0	0	0	0	0	0	0	0	58.8	0.95	8720	13	37.3	14.5	4.2	0.66	54	25	8	0.98	23.5	3	1	0	0	1	4	1	4	0
321	71	0	0	0	1	0	0	0	0	0	1	0	0	0	0	0	0	0	0	0	1	0	0	0	0	0	0	67.7	0.65	9050	13.2	39.5	15.3	4	0.85	19	11	1.2	0.88	24.3	2	1	0	0	1	41	1	41	0
322	61	1	0	0	1	0	0	0	0	0	1	0	0	0	0	0	0	0	1	0	1	0	1	0	0	0	0	70.3	0.86	12130	12.7	36	15.5	3.8	0.65	18	18	38.3	0.98	29.8	4	3	0	0	1	38	1	38	0
323	64	1	0	0	0	0	1	0	0	0	1	0	0	0	0	1	0	0	0	0	1	1	0	0	0	0	0	106.7	0.58	12130	12.3	36.2	11.4	2.7	0.41	13	13	5.2	1.13	200	4	3	0	0	1	3	1	3	0
324	68	1	0	0	1	0	0	0	0	0	1	0	1	0	0	0	0	0	0	1	1	0	0	0	0	0	0	58.4	0.99	15970	14.1	41.5	20.1	4.1	1.36	19	15	80.5	0.95	32.3	4	2	0	0	1	13	1	13	0
325	82	0	0	0	0	1	0	0	1	1	1	0	0	0	0	0	0	0	0	0	0	0	0	0	0	0	0	44.3	0.92	7370	9.9	29.5	14.2	3	0.58	23	19	7.9	0.95	32	2	2	0	0	1	13	1	13	0
326	75	0	0	0	0	1	0	0	0	0	1	0	0	0	0	0	1	0	0	0	0	0	0	0	0	0	0	68.8	0.63	6930	6.2	22.4	10.2	3.4	1	18	7	321.1	1.2	48.7	4	3	0	0	0	22	0	22	0
327	56	1	0	0	1	0	0	0	0	0	1	0	0	0	0	0	0	0	1	0	0	0	0	0	0	0	0	94.7	0.67	12680	14.7	43.6	12	4.3	0.68	43	49	6.6	0.95	32.8	2	3	0	0	1	39	1	39	0
328	63	1	0	0	0	0	0	0	0	0	1	0	0	0	0	1	0	0	1	0	1	0	0	0	0	0	0	85.9	0.71	13460	13.2	40.9	15.9	4.2	0.72	16	11	50.4	0.95	31.7	4	3	0	0	1	2	1	2	0
329	69	0	0	0	1	0	0	0	0	0	1	0	0	0	1	0	0	0	0	0	1	1	0	0	0	0	0	48.9	0.88	8710	10.7	32.7	14.7	4.1	0.44	16	13	80.5	0.89	29.9	2	2	0	0	1	37	0	12	0
330	67	0	0	0	1	0	0	0	0	0	1	0	0	0	0	0	1	0	1	0	0	0	0	0	0	0	0	131.1	0.36	21840	12.9	40	29.5	3.8	0.35	35	12	20.3	0.88	26.8	3	1	0	0	1	34	1	34	0
331	85	0	0	0	1	0	0	0	0	0	1	0	0	0	0	0	1	0	0	0	1	0	0	0	0	0	0	70	0.6	15870	10.2	30.7	15.9	3.6	0.6	36	13	175.3	1.07	32.9	3	2	0	0	1	1	1	1	0
332	73	1	0	0	1	0	0	1	1	1	1	0	0	0	0	1	0	0	1	0	1	0	0	0	0	0	0	44	1.26	13820	11	34.7	17.1	2.8	0.41	69	55	44.1	1.63	200	4	3	0	0	0	18	1	18	0
333	52	1	0	0	1	0	0	0	0	0	1	0	0	0	0	0	0	0	0	0	1	0	0	0	0	0	0	48.9	1.25	14650	16.6	49.8	14.1	4.7	0.68	57	117	32.5	0.99	31.3	4	3	0	0	1	42	1	42	0
334	64	1	0	0	1	0	0	0	0	0	1	0	0	0	0	0	0	0	0	1	0	0	0	0	0	0	0	60.1	0.98	7360	14.6	43.3	14.8	4.1	0.51	29	22	81.2	0.95	30.9	4	3	0	0	1	30.5	1	30.5	0
335	68	1	0	0	1	0	0	0	0	0	1	0	0	0	0	0	0	0	0	1	1	0	0	0	0	0	0	65.7	0.89	14900	13.8	42	16.9	3.8	0.66	36	20	139.8	1.11	31.8	4	2	0	0	1	10	1	10	0
336	64	0	0	0	1	0	0	0	0	0	1	0	0	1	0	0	0	0	1	0	0	0	0	0	0	0	0	58.7	0.76	12810	12.3	37.6	22.4	3.8	0.41	23	20	41.7	1.03	31.9	4	3	0	0	1	34	1	34	0
337	31	0	1	0	1	0	0	0	0	0	1	0	0	0	0	0	0	0	0	0	0	0	0	0	0	0	0	154.2	0.38	9570	10.5	32.3	48.7	2.6	0.39	36	8	9.2	1.05	34.7	2	3	0	0	1	30	1	30	0
338	71	1	0	0	1	0	0	0	1	1	1	0	0	0	0	0	0	0	0	0	1	0	0	0	0	0	0	108.6	0.62	11670	10.4	32.8	9.1	3.5	0.75	47	41	108.6	1.21	35.2	3	2	0	0	1	29	1	29	0
339	71	0	0	0	1	0	0	0	0	0	1	0	0	0	0	0	0	0	0	1	1	0	0	0	0	0	0	78	0.57	12210	12.7	38.6	21.5	3.6	0.72	13	11	47.6	1.03	30.6	4	3	0	0	1	38	1	38	0
340	71	0	0	0	1	0	0	0	0	0	0	1	0	0	0	0	0	0	0	0	0	0	0	0	0	0	0	101	0.45	15980	11.8	34	42.1	3.9	0.26	28	24	2.4	1	24.2	1	1	0	0	1	37.5	1	37.5	0
341	81	0	0	0	1	1	0	0	1	1	1	0	0	0	0	0	0	0	0	0	0	0	0	0	0	0	0	65.1	0.65	3590	9.7	32.2	17.5	2.9	0.17	315	127	5	1.01	35.3	2	1	0	0	1	26	1	26	0
342	62	0	0	0	1	0	0	0	0	0	1	0	0	0	0	0	1	0	1	0	1	0	0	0	0	0	0	84.3	0.55	1281	12.2	37.7	20.7	3.6	0.3	19	12	17.8	1.02	29.5	4	3	0	0	1	35	1	35	0
343	59	1	0	0	1	1	0	0	0	0	1	0	0	0	1	1	0	0	0	0	1	0	0	0	0	0	0	54.8	1.09	6990	15.3	45.2	15.4	4.3	0.57	24	16	74	1.08	36.3	4	3	0	0	1	29	1	29	0
344	50	0	0	0	1	0	0	0	0	0	1	0	0	0	0	0	0	0	1	0	1	1	0	0	1	0	0	111.7	0.45	20290	15.6	46.2	14.6	4.2	0.92	54	74	115.2	1.1	34.7	4	2	0	0	1	1	1	1	0
345	60	1	0	0	0	0	1	0	0	0	1	0	0	0	0	0	0	0	1	1	1	1	0	0	0	0	0	64.9	0.93	13510	13.6	40.4	11	4.3	0.78	32	23	37.3	1.24	30.2	4	3	0	0	1	37	1	37	0
346	53	1	0	0	1	0	0	0	0	0	1	0	0	0	0	0	0	0	1	0	0	0	0	0	0	0	0	71.4	0.88	11580	14.1	43.6	17.8	4	0.72	23	30	30.1	1.08	40.8	3	3	0	0	1	36.8	1	36.8	0
347	63	0	0	0	1	0	0	0	0	0	1	0	0	0	0	1	0	0	1	1	1	0	0	0	1	0	0	71.5	0.84	13930	13.1	41.1	15.9	4.1	0.56	49	20	120.4	1.13	29.3	4	3	0	0	1	36.5	1	36.5	0
348	73	1	0	0	1	0	0	0	0	0	1	0	0	0	0	0	0	0	1	0	1	1	0	0	0	0	0	62	0.92	12550	14.2	44.7	11	3.8	0.5	37	25	8.6	1.95	35.9	2	1	0	0	1	3	1	3	0
349	79	1	0	0	1	0	0	0	0	0	1	0	0	0	0	0	0	0	0	0	1	0	0	0	0	0	0	20.1	2.52	6870	12.2	38.8	20.5	3.4	0.44	12	6	54.8	1.03	30	3	3	0	0	1	36	1	36	0
350	80	0	0	0	1	0	0	0	0	0	1	0	0	0	0	0	0	1	0	0	0	0	0	0	0	0	0	49.7	1.1	12610	14.5	43.8	10.9	3.8	0.56	21	25	96.8	1.06	41.1	4	3	0	0	1	35.5	1	35.5	0
351	75	0	0	0	1	1	0	0	1	1	0	1	0	0	0	0	0	0	0	0	1	0	0	0	0	0	1	3.7	9.11	7230	10.9	36.1	23.4	3.4	0.31	26	29	3	1.08	33.9	1	1	0	0	1	15	1	15	0
352	60	1	0	0	1	0	0	0	0	0	1	0	0	0	0	0	0	0	0	0	0	0	0	0	0	0	0	46.1	1.27	14330	14.5	42.9	16.1	4	0.96	21	14	270.5	1.23	40.8	4	3	0	0	1	30	1	30	0
353	81	0	0	0	1	0	0	0	1	1	1	0	1	1	0	0	0	0	0	0	1	0	0	1	0	0	0	40.2	1.01	8200	12.2	39.8	7	3.7	0.62	67	54	106.2	1.25	65.5	4	3	1	1	0	0.1	1	0.1	1
354	58	1	0	1	1	0	0	0	0	0	1	0	0	0	0	0	0	1	0	1	0	0	0	0	0	0	0	59.8	1.01	6500	14.6	43.7	23.5	4.3	0.95	22	25	2.7	1.02	33.6	4	3	0	0	1	33	1	33	0
355	77	1	0	0	1	0	0	0	0	0	1	0	0	0	0	0	0	0	0	0	1	1	0	0	1	0	1	5	8	11390	9.3	30.1	7.9	3	0.53	11	5	#NULL!	1.21	40.6	2	1	0	0	1	29	1	29	0
356	43	1	0	0	1	0	0	0	0	0	1	0	0	0	0	0	0	0	1	0	1	0	0	0	0	0	0	67.4	0.98	17610	13.4	40.6	28.4	4.7	0.66	11	9	34.3	1.1	31	4	3	0	0	1	33	1	33	0
357	62	1	0	0	1	0	0	0	0	0	1	0	1	0	0	0	0	0	0	0	1	0	0	0	0	0	0	95.1	0.65	9900	12.7	38.1	14.2	4	0.93	16	30	18.1	1.08	29.9	2	3	0	0	1	28	1	28	0
358	68	1	0	0	1	0	0	0	0	0	1	0	0	0	0	0	0	0	0	0	0	0	0	0	0	0	0	61.1	0.95	14740	12.2	38.3	17.4	3.9	1.17	18	19	24.8	1.09	26.5	3	1	0	0	1	4	1	4	0
359	39	1	0	0	1	0	0	0	0	0	1	0	0	0	0	1	0	0	0	0	1	0	0	0	0	0	0	63	1.07	16150	16.6	50.6	16.6	4	0.82	86	142	25.2	0.99	22.8	4	3	0	0	1	2	1	2	0
360	63	1	0	0	1	1	0	0	0	0	1	0	0	0	0	0	0	0	1	1	1	1	0	1	0	0	0	75.4	0.8	8130	14.7	43.4	14.7	4.1	0.98	19	22	6.8	1.7	32.3	2	1	0	0	1	22	1	22	0
361	79	0	0	0	1	1	0	0	1	1	1	0	1	0	0	0	1	0	0	1	1	0	0	0	0	0	0	59.5	0.71	8310	9.8	30	14.4	2.9	0.92	284	104	45.9	1.21	48.6	2	3	0	0	1	6	1	6	1
362	78	0	0	0	1	0	0	0	0	0	0	1	0	0	0	0	0	0	0	0	0	0	0	0	1	0	0	91.7	0.48	6460	12.6	38.3	23.6	3.9	0.7	19	25	0.5	1.56	29.3	1	1	0	0	1	10	1	10	0
363	72	0	0	0	1	0	0	0	0	0	1	0	0	0	0	0	0	0	0	0	1	0	0	0	0	0	0	47.1	0.9	4330	12.3	39	10.7	3.8	0.39	49	50	14.7	0.96	28.9	3	1	0	0	1	30	1	30	0
364	40	1	0	0	1	0	0	0	0	0	1	0	0	0	0	0	0	0	1	1	1	0	0	0	0	0	0	99.4	0.7	13260	14.5	43.5	25.5	4.8	0.83	22	33	6.2	1.02	29	2	3	0	0	1	28	1	28	0
365	84	1	0	0	1	0	0	1	1	1	1	0	0	0	0	0	0	0	0	0	1	0	0	0	0	0	0	57.5	0.95	5600	11	33.6	12.7	4.4	0.62	26	15	84.1	1.04	28.8	3	2	0	0	1	24	1	24	0
366	68	1	0	0	1	0	0	0	1	1	1	0	0	0	0	0	0	1	1	0	1	0	0	0	0	0	0	54.2	1.06	11510	12	35.6	20.6	3.5	0.38	13	8	141.4	1.16	38.5	3	3	0	0	0	23	1	23	0
367	37	1	0	0	1	0	0	0	0	0	1	0	0	0	0	0	0	0	0	0	1	0	0	0	1	0	0	91.6	0.77	10430	15.7	44	15.9	4.4	1.01	38	33	8.3	1.08	25.1	4	3	0	0	1	22	1	22	0
368	82	0	0	0	1	1	1	0	0	0	1	0	1	0	0	1	1	0	0	0	1	0	0	0	0	0	0	79.4	0.54	14430	12.5	36.74	13.3	3.6	0.61	20	11	102.9	1.1	59.2	4	3	0	0	0	9	0	9	0
369	68	1	0	0	1	0	0	0	1	1	1	0	0	1	0	1	0	0	1	0	0	0	1	0	0	0	0	30.4	1.8	15400	11.4	35.5	10.1	3.4	0.7	17	11	941	1.4	97.3	3	2	1	1	1	0.3	1	0.3	0
370	48	0	0	0	1	0	0	0	0	0	0	1	0	0	0	0	0	0	0	0	1	0	0	0	0	0	0	82.5	0.6	8600	12.7	38.4	19.9	4	0.57	17	14	2.3	1.01	30	1	3	0	0	1	18	1	18	0
371	83	0	0	0	1	0	0	0	0	0	1	0	0	0	0	0	0	0	0	1	1	1	0	0	0	0	0	52.9	0.78	16000	11	34.2	23.1	3.2	0.49	215	35	57.8	1.02	27.6	3	3	0	0	1	6	1	6	0
372	81	1	0	0	0	1	0	0	1	1	0	1	0	0	0	0	0	0	0	0	1	0	0	0	0	0	0	57.5	0.96	10440	9	27.3	10.5	3.1	0.55	154	111	8.3	1.68	200	1	1	0	0	1	16	1	16	0
373	85	0	0	0	1	0	0	0	0	0	1	0	0	0	0	0	0	0	0	0	1	0	0	0	0	0	0	84	0.51	11050	9.7	30.9	14.9	3.3	0.47	20	14	14.4	1.15	31.8	2	3	0	0	1	12	1	12	0
374	47	0	0	0	1	0	0	0	0	0	1	0	0	0	0	0	0	0	1	1	1	0	0	0	0	0	0	42.5	1.46	13610	13.4	41.9	13	4.5	0.97	20	12	114.7	1.12	34	4	3	0	0	1	15	1	15	0
375	60	1	0	0	1	1	0	0	1	1	1	0	0	0	0	0	0	0	0	0	1	0	0	0	0	0	0	34	1.68	13910	13.6	40.1	9.9	3.2	2.61	432	403	25.2	1.28	36	4	3	0	0	1	9	1	9	0
376	79	0	0	0	1	0	0	0	0	0	1	0	0	0	0	0	0	1	0	1	0	0	0	0	0	0	0	64.5	0.66	11440	11.8	34.5	18.3	3.5	0.65	26	10	24	1.06	36	3	3	0	0	1	16	1	16	0
377	66	0	0	0	1	0	0	0	0	0	1	0	0	0	0	0	0	0	0	0	1	0	0	0	0	0	0	67.9	0.66	16710	12.5	38.3	16.9	3.9	0.4	20	16	43	1.08	26.9	4	3	0	0	1	3	1	3	0
378	69	0	0	0	1	0	0	0	1	1	1	0	0	0	0	0	0	0	0	0	1	0	0	0	0	0	0	55	0.79	4660	11.8	36.6	21.8	3.2	0.93	282	161	7.5	1.12	30.6	2	1	0	0	1	3	1	3	0
379	76	1	0	0	1	0	0	0	0	0	1	0	0	0	0	0	0	0	0	1	1	1	0	0	1	0	0	33	1.62	6920	11.7	35.1	13.2	3.9	0.68	17	9	142	1.3	34.4	3	3	0	0	1	21	1	21	0
380	80	0	0	0	1	0	0	0	0	0	1	0	0	0	0	1	0	1	0	0	1	0	0	1	0	0	0	36.3	1.09	6770	8.9	27.7	13	3.7	0.37	31	11	44.2	1.08	38.8	3	3	0	0	1	3	1	3	0
381	74	1	0	0	1	0	0	0	0	0	1	0	0	0	1	1	1	0	0	0	1	0	0	0	0	0	0	78.4	0.74	5880	12.7	37	17	3.7	0.83	16	10	5.7	1.04	30.2	4	3	0	0	1	3	1	3	0
382	58	1	0	0	0	1	0	0	0	0	1	0	0	0	0	0	0	0	1	0	0	0	0	0	0	0	0	302	0.23	16680	15.6	45.8	21.3	4.5	0.64	34	45	53.5	1.05	30.4	3	2	0	0	1	22	1	22	0
383	51	1	0	0	1	0	0	0	0	0	1	0	0	0	0	0	0	0	1	0	1	0	0	0	0	0	0	95.7	0.68	19230	13.8	41.8	23	3.8	0.41	30	47	37.1	1.1	38.1	3	2	0	0	1	18	1	18	0
384	44	1	0	0	1	0	0	0	0	0	1	0	0	0	1	0	0	0	1	0	1	0	0	0	0	0	0	96.7	0.7	14760	13.7	40.1	17.2	4	0.54	16	24	28.3	1.04	31.2	4	3	0	0	1	3	1	3	0
385	29	1	1	0	1	0	0	0	1	0	1	0	1	0	0	0	0	1	0	0	0	0	0	0	0	0	0	81.8	0.91	10850	15.5	44.4	25.9	4.4	0.51	33	49	4.7	1.03	37	3	3	1	0	0	1.7	0	1.7	1
386	74	1	0	0	1	0	0	0	1	1	1	0	0	0	0	0	0	0	0	0	1	0	0	0	1	0	0	34.7	1.56	10890	7.8	23.6	31.3	2.8	0.37	93	55	17	1.21	34	3	3	0	0	1	6	1	6	0
387	77	0	0	0	1	0	0	0	0	0	1	0	0	0	0	0	0	0	0	0	0	0	0	0	0	0	0	78	0.52	11870	13.6	41.5	17.5	4.5	1.31	23	17	13	1.33	42.4	3	2	0	0	1	23	1	23	0
388	57	1	0	0	1	0	0	0	0	0	1	0	0	0	0	0	0	0	0	0	1	0	0	0	0	0	0	69.1	0.89	7670	14.1	40.6	4.1	4.2	2.8	53	44	25.2	1.25	34.5	4	3	0	0	1	18	1	18	0
389	58	1	0	0	1	0	0	0	0	0	1	0	0	0	1	1	0	0	1	0	0	0	0	0	0	0	0	64.7	0.94	10640	12.4	39.1	23	3.8	0.66	23	11	10.1	1.1	36.1	4	3	0	0	1	3	1	3	0
390	75	1	0	0	0	1	0	0	1	1	1	0	0	0	0	0	0	0	0	0	1	0	0	0	1	0	0	23.4	2.23	8900	9.6	29.2	17.2	2.8	0.68	147	111	13.4	1.09	35.9	2	1	0	0	1	13	1	13	0
391	64	1	0	0	1	0	0	0	0	0	1	0	0	0	0	0	0	0	0	1	1	1	0	0	0	0	0	64.4	0.92	5170	14.1	41.5	11.1	4.1	0.47	38	52	34.5	1.05	32.6	4	3	0	0	1	18	1	18	0
392	75	1	0	0	1	0	0	0	1	1	1	0	0	0	0	0	0	0	0	0	1	0	0	0	0	0	1	5.2	8.84	6940	12.3	41.8	3.7	3.3	1.75	1039	456	23.5	1.47	40.4	2	3	0	0	1	6	1	6	0
393	88	0	0	0	1	0	0	0	1	1	1	0	0	0	1	0	0	0	0	0	0	0	0	0	0	0	0	56.8	0.72	11320	11.4	35.1	14.6	3.2	0.62	17	7	117.5	1.14	42.4	4	2	0	0	1	18	1	18	0
394	79	0	0	0	1	0	0	0	0	0	1	0	0	0	0	0	0	0	0	0	1	0	0	0	0	0	0	75.7	0.57	6710	13.2	38.5	21.4	3.9	0.55	18	14	3.5	1.02	28.9	3	1	0	0	1	7	1	7	0
395	65	1	0	0	1	0	0	0	0	0	1	0	0	1	0	0	0	0	1	0	1	0	0	0	0	0	0	54.4	1.07	16180	12.2	40.2	22.4	3.5	1.03	20	13	123.4	1.1	36.8	3	3	0	0	1	2	1	2	0
396	64	0	0	0	0	1	0	0	0	0	1	0	0	0	0	0	1	0	1	0	0	0	0	0	0	0	0	57.8	0.77	8340	12.7	39.1	27	3.8	0.22	16	10	106.3	1.06	36.7	4	3	0	0	1	9	1	9	0
397	78	0	0	0	1	0	0	0	0	0	1	0	0	0	0	0	0	0	0	0	0	0	0	0	0	0	0	57.9	0.73	7560	11.9	35.3	8.8	4.2	0.47	30	28	#NULL!	0.99	20.7	3	1	0	0	1	6	1	6	0
398	74	0	0	0	1	0	0	0	0	0	1	0	0	0	0	0	0	0	0	0	1	0	0	0	0	0	0	81.8	0.54	9830	12.7	38.6	16.8	4.2	0.49	57	59	114.9	0.98	29.8	3	2	0	0	1	14	1	14	0
399	50	1	0	0	1	0	0	0	0	0	1	0	1	0	0	0	0	0	1	0	1	0	0	0	0	0	0	34.7	1.73	11180	15.7	46.1	20.4	4.3	0.49	80	62	316.6	1.1	35.8	4	3	0	0	1	12	1	12	0
400	81	0	0	0	0	1	0	0	1	1	1	0	0	0	0	0	0	0	0	0	1	0	0	0	0	0	0	9.6	3.75	5680	8.7	26.6	22.4	3.1	1.06	276	108	3.5	2.39	34.1	2	2	1	1	1	14	1	14	0
401	46	0	0	0	1	0	0	0	0	0	1	0	0	0	0	0	0	0	0	0	0	0	0	0	0	0	0	126.7	0.41	8460	12.9	39.9	28.2	4.1	0.57	16	14	2.4	0.96	29.6	4	3	0	0	1	15	1	15	0
402	69	1	0	0	1	0	0	0	0	0	1	0	0	0	0	0	0	0	1	0	1	0	0	0	0	0	0	80	0.74	10000	15.5	44	22.3	4.1	0.63	46	43	21.7	1.01	26.9	3	1	0	0	1	17	1	17	0
403	55	1	0	0	1	0	0	0	0	0	1	0	0	0	0	0	0	0	1	0	1	0	0	0	0	0	0	30.4	1.9	15370	13.3	41.7	22.1	3.5	0.31	26	45	7.6	0.98	29.9	4	3	0	0	1	4	1	4	0
404	56	0	0	0	1	0	0	0	0	0	1	0	0	0	0	0	0	0	0	0	1	0	0	0	1	0	0	51.9	0.88	9360	9.9	32.5	19.9	4.2	0.44	25	21	58.5	1.03	28.3	4	3	0	0	1	16	1	16	0
405	76	0	0	0	1	0	0	0	0	0	0	1	0	0	0	0	0	0	0	0	1	0	0	0	0	0	0	88.3	0.5	8770	11.1	35.8	15.3	3.9	0.72	29	17	9.9	0.96	24.2	1	1	0	0	1	16	1	16	0
406	59	1	0	0	1	0	0	0	1	1	1	0	0	0	0	0	0	0	0	0	1	1	0	0	0	0	0	49.3	1.2	18660	12.4	38.8	18.6	3	0.92	59	45	4.2	1.04	27.3	3	1	0	0	1	15	1	15	0
407	41	1	0	0	1	0	0	0	0	0	1	0	0	0	0	0	0	0	0	0	1	0	0	0	0	0	0	77.8	0.87	16860	15.8	46.5	24.5	4.5	0.88	33	40	18.1	1.08	30.2	4	3	0	0	1	12	1	12	0
408	70	1	0	0	1	1	0	0	1	1	1	0	0	0	0	0	1	0	0	0	1	0	0	0	0	0	0	50.1	1.13	11480	10.4	32.2	13.8	2.6	0.6	26	29	54.9	1.5	200	4	3	0	0	1	16	1	16	0
409	68	0	0	0	1	0	0	0	0	0	1	0	0	0	0	0	0	0	0	1	1	0	0	0	1	0	0	82.1	0.55	9770	13.6	40.8	25.1	4	0.19	36	18	1.5	1.09	27.6	3	1	0	0	1	12.5	1	12.5	0
410	76	1	0	0	1	0	0	0	0	0	1	0	0	0	0	0	0	0	1	1	1	1	0	0	0	0	0	70.5	0.81	9180	13.4	40.6	14.9	3.7	1.13	18	16	60.3	1.09	41.7	3	2	0	0	1	14	1	14	0
411	68	1	0	0	1	0	0	0	0	0	1	0	0	0	0	0	0	0	0	0	1	0	0	0	0	0	0	99	0.61	4930	13.4	38	14	3.4	0.32	24	22	13.4	1.07	40	2	2	0	0	1	6	1	6	0
412	57	1	0	0	0	0	1	0	0	0	1	0	0	0	0	0	0	1	1	0	0	0	0	0	0	0	0	73.6	0.84	10120	13.8	41	17.3	4	0.98	18	22	14	0.96	28.9	3	3	0	0	1	12	1	12	0
413	66	0	0	0	1	0	0	0	1	1	1	0	0	0	1	1	0	0	1	1	1	1	0	0	1	0	0	48.2	0.74	10670	14.2	44.5	19	3.6	0.33	43	62	66.1	1.03	33.6	4	3	0	0	1	12	1	12	0
414	74	0	0	0	1	0	0	0	0	0	1	0	0	0	0	0	0	0	0	1	0	0	0	0	0	0	0	95.2	0.47	11880	12.4	37.7	21.7	3.8	0.61	18	14	165.4	1.05	33.3	3	2	0	0	1	6	1	6	0
415	72	1	0	0	0	0	0	0	0	0	1	0	0	0	0	0	0	0	0	0	0	0	0	0	0	0	0	44.7	1.24	9060	16.4	48.8	21.3	3.6	1.57	14	8	3.5	0.98	28.2	2	1	0	0	1	12	1	12	0
416	72	1	0	0	1	0	0	0	0	0	1	0	0	0	0	0	0	0	0	0	1	0	0	0	0	0	1	7.2	6.59	5380	8.8	28	20.3	4.3	0.35	18	15	12	1.08	32.22	3	1	0	0	1	10	1	10	0
417	72	0	0	0	1	0	0	0	0	0	1	0	0	0	0	0	0	0	0	0	1	0	0	0	0	0	0	89.7	0.5	10760	12.5	38.6	20.4	4.1	1.37	12	8	1.6	1.01	30	2	1	0	0	1	7	1	7	0
418	75	1	0	0	0	0	1	0	0	1	0	1	0	1	1	0	0	0	0	0	1	0	0	0	0	0	0	27.2	1.94	20000	13.2	40.5	11.7	4	0.81	1837	1345	9.7	1.11	26.9	1	3	0	0	1	1.5	1	1.5	0
419	81	0	0	0	1	0	0	0	0	0	1	0	0	0	0	0	0	0	0	0	0	0	0	0	0	0	0	50.5	0.82	10500	8.3	26.4	19.5	2.6	0.69	22	9	90.9	1.13	33.1	3	3	0	0	1	5	1	5	0
420	61	1	0	0	1	0	0	1	1	0	1	0	1	0	0	0	0	0	1	0	1	0	0	0	0	0	0	55.4	1.04	5400	16.3	45.6	19.6	4.3	0.76	50	27	37.5	1.03	28.2	4	3	1	1	0	0.5	1	0.5	1
421	82	0	0	0	0	0	0	0	0	1	0	1	0	0	0	0	0	0	0	0	0	0	0	1	0	0	0	46.9	1.21	3900	13.4	39.4	13.8	4.1	0.87	179	93	9.1	0.95	28.1	1	3	1	1	0	0.1	0	0.1	0
422	91	0	0	0	0	1	0	0	0	0	1	0	0	0	0	0	1	1	0	1	1	0	0	0	0	0	0	66.5	0.64	4100	11.6	34.9	17.9	3.8	0.77	29	16	72.7	1.08	32.6	2	2	0	0	1	4	1	4	0
423	96	0	0	0	0	1	0	0	1	1	1	0	0	0	0	0	1	0	0	0	0	0	0	0	0	0	0	40.5	0.96	10300	10.9	33.9	9.3	3.3	0.66	178	106	76.3	1.12	31.3	2	1	0	0	1	3	1	3	0
424	85	0	0	0	1	0	0	0	0	0	1	0	0	0	0	0	0	0	0	0	1	0	0	0	0	0	0	61.1	0.68	7500	11.4	34.7	21.5	2.9	0.37	20	12	28.6	0.93	26.5	4	3	0	0	1	3	1	3	0
425	72	1	0	0	1	0	0	0	1	1	1	0	0	0	0	0	0	0	0	0	1	0	0	0	0	0	0	60.4	0.96	8800	15.1	44.7	21.3	3.9	0.71	20	28	23.5	0.94	27.2	3	1	0	0	1	4	1	4	0
426	67	0	0	0	1	0	0	0	0	1	1	0	0	0	0	0	0	0	0	1	0	0	0	0	0	0	0	61.4	0.72	10900	10.5	31.5	15.4	3.5	0.62	34	26	16.3	1.01	27	2	3	0	0	1	4	1	4	0
427	58	1	0	0	1	1	0	1	1	1	1	0	1	0	0	0	1	0	1	0	1	0	0	0	0	0	0	52.9	1.13	10100	13.6	39.8	21.5	4.1	0.61	29	28	141	1.02	27.9	4	1	0	0	1	4	1	4	1
428	66	0	0	0	1	0	0	0	0	0	1	0	0	0	0	0	0	0	0	1	1	0	0	0	0	0	0	57.3	0.77	10800	10.3	31	17.2	4.1	0.99	23	14	1	0.95	32.7	2	1	0	0	1	1	1	1	0
429	84	0	0	0	1	0	0	0	0	0	0	1	1	0	0	0	0	0	0	1	1	0	0	0	0	0	0	60.3	0.69	9900	9.8	27.7	11	2.7	1	28	12	#NULL!	1.06	32.1	1	3	0	0	1	1	1	1	0
430	59	0	0	0	0	1	0	0	0	0	1	0	1	0	1	1	1	0	1	0	1	0	0	0	0	0	0	62.8	0.93	14100	10.7	34.1	19	3.2	0.22	31	16	175	1.15	38.1	4	2	1	1	0	0.3	1	0.3	0
431	74	0	0	0	0	0	1	0	0	1	1	0	0	0	0	0	0	0	0	0	1	0	0	0	0	0	0	81.8	0.54	12600	9.4	30	19.8	4	0.86	16	10	3	1.03	30.7	3	1	0	0	1	6	1	6	0
432	59	1	0	0	0	1	0	0	0	0	1	0	0	0	0	0	0	0	0	0	1	0	0	0	0	0	0	67.6	0.9	10500	8.1	25.7	21.1	3.6	0.41	25	12	7.7	1.28	28.1	4	3	0	0	1	8	0	7	0
433	42	1	0	0	0	0	1	0	0	0	1	0	0	0	1	1	0	0	1	0	0	0	0	0	0	0	0	31.4	1.97	13400	12.4	36.9	17.2	4	0.72	22	12	11.6	1	32	3	3	0	0	1	8	1	8	0
434	72	0	0	0	1	0	0	0	0	0	1	0	0	0	0	0	0	0	0	0	1	0	0	0	0	0	0	80.7	0.74	6700	12.8	37.5	18	4	0.39	40	44	34.2	1.04	30	3	3	0	0	1	7	1	7	0
435	72	1	0	0	1	0	0	0	0	1	1	0	0	0	0	0	0	0	0	0	1	0	0	0	0	0	0	68.5	0.86	7400	11.8	36	11.2	3.3	1.39	14	8	14.4	1.78	36	3	2	0	0	1	6	1	6	0
436	57	1	0	0	0	1	0	0	1	0	1	0	0	0	0	0	1	0	0	0	0	0	0	0	0	0	0	63.6	0.92	8000	11.7	33.9	18.3	3.6	0.55	24	14	6.2	0.95	24.1	3	2	1	1	0	0.3	1	0	0
437	84	1	0	0	0	0	0	0	0	0	0	1	0	0	0	0	0	0	0	0	1	0	0	1	1	0	0	87.1	0.65	11200	12.5	36.9	15.6	3	1.05	13	14	5.8	1.07	28.6	1	1	0	0	0	4	1	4	0
438	84	1	0	0	0	0	0	0	0	0	1	0	0	0	0	0	0	0	1	0	1	0	0	0	0	1	0	51	1.06	7300	9.8	29.2	72	4	2.01	58	31	#NULL!	1.44	33.8	3	1	0	0	1	1	1	1	0
439	63	1	0	0	1	0	0	0	0	0	1	0	0	0	0	0	0	0	1	0	0	0	0	1	0	0	0	73.1	0.81	13200	14.7	44.9	29.6	3.6	0.4	17	18	3.8	1.06	31.5	4	1	0	0	1	15	1	15	0
440	90	0	0	0	1	1	0	0	1	1	1	0	0	0	0	0	1	0	0	0	0	0	0	0	1	0	0	53.9	1.07	7200	10.8	34.2	16.7	3.1	0.28	143	86	2.3	0.98	25.5	2	1	0	0	0	8	1	8	0
441	79	0	0	0	1	0	0	0	0	0	1	0	0	0	0	0	0	0	0	0	1	0	0	0	0	0	0	65.5	0.65	9400	12.4	39	17.4	4	0.51	26	11	3.6	1	30.3	2	1	0	0	1	16	1	16	0
442	77	1	0	0	1	0	0	0	0	1	1	0	1	0	0	1	0	0	1	1	1	1	0	1	0	0	0	86.8	0.67	8100	14.2	41.7	8.2	3.9	0.37	30	21	10.3	1.37	30.5	3	1	0	0	1	17	1	17	0
443	52	1	0	0	1	1	0	0	0	0	1	0	0	0	0	0	1	0	1	0	1	1	0	0	0	0	0	98.3	0.66	5900	13.6	40.7	11	4	1.28	61	38	13.5	1.18	33	3	3	0	0	1	1	1	1	0
444	73	1	0	0	1	0	0	0	0	1	0	1	0	0	0	0	0	0	0	0	1	0	0	0	1	0	0	19.7	2.69	7200	9.2	27.5	13.2	3.1	0.42	14	9	37	1.08	32.9	3	3	0	0	1	2	1	2	0
445	73	0	0	0	1	1	0	0	1	0	0	1	1	0	0	0	0	0	0	0	1	0	0	0	0	0	0	42	0.99	10700	13.6	41.7	16.1	4.2	1.1	17	14	7.8	#NULL!	20.9	1	3	1	1	0	0	1	0	0
446	83	0	0	0	1	0	0	0	1	0	1	0	0	0	0	0	0	0	0	0	1	0	0	0	1	0	0	91.8	0.66	6200	12.8	38.1	21.9	3.8	0.69	26	15	1	1.03	24.7	3	1	0	0	1	12	1	12	0
447	61	0	0	0	1	0	0	0	0	0	1	0	0	0	0	0	0	0	0	0	1	0	0	0	0	0	0	57.6	0.78	1700	9.6	30	2	3.5	0.68	18	14	37.2	#NULL!	#NULL!	3	2	0	0	1	19	1	19	0
448	72	1	0	0	1	0	0	0	0	0	1	0	0	0	0	0	0	1	0	0	1	0	0	0	0	0	0	47.3	1.21	8500	14.5	42.4	8.3	3.9	0.9	30	18	80.8	2.24	40.1	3	3	0	0	1	12	1	12	0
449	70	0	0	0	1	1	0	0	1	1	1	0	0	0	0	0	1	0	0	0	0	0	0	0	0	0	0	57.6	0.75	6100	12.9	38.5	26.7	4	0.49	22	18	48.9	0.98	27	4	3	1	1	0	0.5	1	0.5	0
450	79	0	0	0	1	0	0	0	0	1	1	0	0	0	0	0	0	0	1	0	0	0	0	0	0	0	0	45.4	0.91	10500	12.1	37	11.2	3.7	0.84	21	13	86.6	1.12	31.6	2	3	0	0	1	22	1	22	0
451	52	1	0	0	1	0	0	0	0	0	1	0	0	0	0	0	0	0	1	1	1	0	0	1	0	0	0	125	0.53	11600	14.1	41.1	15	4.1	1.34	22	20	7	1.17	33.8	3	2	0	0	1	21	1	21	0
452	55	1	0	0	1	0	0	0	0	0	1	0	0	0	0	0	1	0	0	0	0	0	1	0	0	0	0	82.2	0.73	9700	15.2	46.5	20.9	4.5	0.44	20	13	30	1.58	38.9	3	1	1	1	0	0.1	1	0.1	1
453	67	1	0	0	0	0	1	0	1	1	0	0	0	1	1	0	0	0	0	0	0	0	0	0	0	0	0	39.7	1.42	7900	14.6	45	13.9	3.7	0.82	28	27	88	1.14	37.3	4	3	1	1	0	0.1	1	0.1	0
454	64	0	0	0	0	0	0	0	1	1	1	0	0	0	0	0	0	0	0	0	0	0	0	0	0	0	0	33.7	1.65	13600	6.8	23.4	14.3	3	0.65	96	54	26.6	1.23	38.5	4	3	0	0	1	28	1	28	0
455	62	0	0	0	1	0	0	0	0	0	1	0	0	0	1	0	0	0	0	0	0	0	0	0	0	0	0	130	0.48	14100	12.4	36.2	17.6	4.4	1.09	19	11	10.3	1	31.3	4	3	0	0	1	27	1	27	0
456	52	1	0	0	1	0	0	0	0	0	1	0	0	0	0	0	0	0	0	0	1	0	0	0	0	0	0	59.2	1.05	6600	13.1	37.7	12.7	4	0.5	21	15	14.6	0.89	29.5	4	3	0	0	1	0.5	1	0.5	0
457	42	0	0	0	1	0	0	0	1	0	1	0	0	0	0	0	0	0	0	0	0	0	0	0	0	0	1	4	9.84	4600	11.6	36.5	15.3	3.4	0.21	28	12	1	0.93	25.2	3	2	0	0	1	29	1	29	0
458	40	1	0	0	1	1	0	1	1	1	1	0	0	0	0	0	0	0	1	0	0	0	0	0	0	0	0	73.7	0.81	13200	13.7	41.5	15.4	4.2	0.45	17	10	5	0.9	29.1	4	2	1	1	0	0	0	0	0
459	76	1	0	0	1	0	0	0	0	0	1	0	0	0	0	0	0	0	1	0	0	0	1	0	0	0	0	56.6	0.99	9300	16.7	49.1	13.7	4.4	0.78	58	62	48	1.06	36.9	4	3	0	0	1	33	1	33	0
460	65	0	0	0	1	0	0	0	1	1	1	0	0	0	1	0	0	0	0	0	1	0	0	0	0	0	0	45.6	0.95	13800	14.3	44	27.4	3.5	0.35	32	19	6.6	0.85	25	3	3	0	0	1	32	1	32	0
461	47	1	0	0	1	0	0	0	0	0	1	0	0	0	0	0	0	0	0	0	0	0	0	0	0	0	0	96.4	0.69	12800	14.9	43	21.5	3.9	0.67	35	59	8.7	1	25.5	4	3	0	0	1	26	1	26	0
462	67	0	0	0	1	0	0	0	0	1	1	0	0	0	0	0	0	0	0	0	1	0	0	0	0	0	0	47	0.92	9500	12.8	36.2	23.5	3.9	0.7	278	189	#NULL!	0.94	31.9	3	1	0	0	1	5	1	5	0
463	56	1	1	0	1	0	0	0	0	0	1	0	0	0	0	0	0	0	1	0	1	0	0	0	0	0	0	68.6	0.9	8900	10.4	30.3	18.6	3.9	2.23	129	50	#NULL!	1.02	25.8	4	3	0	0	1	50	0	38	0
464	71	0	0	0	1	0	0	0	0	0	0	1	0	0	0	0	0	0	0	0	1	0	0	1	0	0	0	54.1	0.8	13000	14.1	42.2	15.3	3.9	1.31	26	21	1.6	1.21	34.8	1	3	0	0	1	52	1	52	0
465	71	1	0	0	1	0	0	0	0	0	1	0	0	0	0	0	0	0	0	0	0	0	0	0	0	0	0	46.3	1.21	6400	11	33.5	16.6	3.6	0.35	25	15	7.5	1.65	30.8	3	1	0	0	1	53	1	53	0
466	60	1	0	0	1	0	0	0	0	1	1	0	0	0	0	0	0	0	0	0	1	0	0	0	0	0	0	47.7	1.21	10000	12.2	37.3	13.3	3.6	0.52	38	25	49.1	1.06	32.1	4	3	1	1	0	0.1	1	0.1	0
[truncated: 27 more columns]
